# Supplementary material for: White blood cells and coronary heart disease: A mendelian randomization study
Source: Front Genet. 2023 Feb 7;14:1127820. doi: 10.3389/fgene.2023.1127820 (PMC9941875; doi:10.3389/fgene.2023.1127820)
Supplement: Supplementary file 1 [file Table1.XLSX]

## Sheet: Table S1
Table S1. Instrument SNPs selected from white blood cell count.
exposure	SNP	chr.exposure	pos.exposure	beta.exposure	se.exposure	pval.exposure	samplesize.exposure	effect_allele.exposure	other_allele.exposure	eaf.exposure	r2	F_stat
white blood cell count	rs35755865	1	27140060	-0.041492	0.005077	3.1798e-16	562241	T	C	0.034195	0.0108903	2.50847
white blood cell count	rs74076327	1	56979431	-0.028663	0.004475	1.54999e-10	562240	C	T	0.04472	0.00853551	1.9614
white blood cell count	rs61804160	1	161620089	-0.029557	0.002652	8.07979e-29	560151	A	T	0.140206	0.0148818	3.42892
white blood cell count	rs1779809	1	182145545	0.014395	0.001944	1.35988e-13	562225	T	C	0.333689	0.00986887	2.27079
white blood cell count	rs4844565	1	207227138	-0.011403	0.001866	1.01e-09	562236	T	A	0.410019	0.00814542	1.87101
white blood cell count	rs2615061	1	225895806	-0.027637	0.002854	3.82032e-22	561302	A	G	0.117457	0.0129138	2.97567
white blood cell count	rs6426584	1	227374949	-0.01152	0.001951	3.65999e-09	562239	T	A	0.334952	0.00786676	1.8065
white blood cell count	rs34298354	1	247588053	-0.024205	0.002801	5.90065e-18	561299	T	C	0.123549	0.0115242	2.65172
white blood cell count	rs284317	1	10731625	0.017425	0.001945	3.51965e-19	506067	G	A	0.497553	0.0125817	2.61172
white blood cell count	rs6684709	1	23850023	-0.020589	0.001895	1.83992e-27	561156	C	G	0.620492	0.0144923	3.34387
white blood cell count	rs6667709	1	42201943	-0.013844	0.001923	6.29941e-13	557349	T	C	0.370088	0.00963558	2.19728
white blood cell count	rs778125	1	56605746	0.01436	0.00192	7.74997e-14	559079	G	A	0.355448	0.00999596	2.2874
white blood cell count	rs10889574	1	66149341	-0.043688	0.001998	6.63743e-106	508416	A	G	0.356606	0.0306395	6.50888
white blood cell count	rs630505	1	111737916	0.012464	0.002102	3.12997e-09	560509	C	T	0.265394	0.00791329	1.81166
white blood cell count	rs520910	1	156108048	-0.024764	0.003685	1.86982e-11	562239	C	T	0.067393	0.00895619	2.05894
white blood cell count	rs4844390	1	207934849	-0.026549	0.002216	4.9705e-33	561301	G	A	0.220218	0.0159779	3.69318
white blood cell count	rs10864368	1	8918313	0.021532	0.001838	1.15001e-31	559077	C	T	0.502821	0.0156575	3.60353
white blood cell count	rs12138789	1	9192307	-0.014617	0.00218	2.08018e-11	562238	C	T	0.237746	0.00893545	2.05412
white blood cell count	rs6429582	1	46321843	-0.018823	0.001853	3.25012e-24	557354	C	T	0.435077	0.013597	3.11311
white blood cell count	rs41313381	1	79411968	0.048456	0.005508	1.46994e-18	505608	A	C	0.0304	0.0123636	2.56354
white blood cell count	rs34599082	1	159175494	-0.151481	0.008129	1.93019e-77	561453	T	C	0.013363	0.0248519	5.79818
white blood cell count	rs3795503	1	180905694	-0.015409	0.00201	1.83021e-14	559077	T	C	0.314627	0.0102467	2.34537
white blood cell count	rs903123	1	212405792	0.013484	0.002387	1.67001e-08	562242	T	C	0.818174	0.00752568	1.72759
white blood cell count	rs4925756	1	248048016	-0.014563	0.002004	3.83001e-13	561154	T	C	0.691881	0.00969308	2.22568
white blood cell count	rs7549164	1	31224193	0.025162	0.002456	1.33015e-24	561299	T	C	0.189126	0.0136649	3.15113
white blood cell count	rs3917932	1	36943916	-0.044849	0.001866	1.21899e-127	561143	G	C	0.577481	0.032068	7.53336
white blood cell count	rs3754224	1	43423622	-0.014577	0.002103	4.30031e-12	562229	C	T	0.270936	0.00923777	2.12424
white blood cell count	rs1933295	1	62107021	-0.015546	0.002311	1.81009e-11	508416	G	A	0.776835	0.00942494	1.9593
white blood cell count	rs12142474	1	68056314	-0.021647	0.003435	3.05e-10	507475	G	A	0.086122	0.00883804	1.83279
white blood cell count	rs150649461	1	92925654	0.0679	0.007944	1.33015e-17	562242	C	G	0.015183	0.01139	2.6249
white blood cell count	rs4970996	1	150506589	0.0154	0.002154	8.97016e-13	562241	C	G	0.750743	0.00952904	2.19191
white blood cell count	rs10494783	1	198663661	-0.043813	0.004145	4.42996e-26	560511	A	G	0.052086	0.0141074	3.25003
white blood cell count	rs35571080	1	224637790	0.024903	0.002243	1.32008e-28	561156	C	T	0.212693	0.01481	3.41828
white blood cell count	rs9430574	1	9709072	-0.014039	0.001984	1.54989e-12	562233	A	G	0.33041	0.00942844	2.16851
white blood cell count	rs112750178	1	26859695	0.015327	0.002179	2.06016e-12	562239	C	T	0.23854	0.00937558	2.15626
white blood cell count	rs2104415	1	67369398	-0.012373	0.002061	1.98999e-09	508418	A	G	0.676227	0.00841253	1.74705
white blood cell count	rs12566440	1	101095202	-0.014772	0.001903	8.79023e-15	562242	G	A	0.364982	0.0103427	2.38102
white blood cell count	rs6696259	1	101221482	0.018055	0.001864	3.74024e-22	562240	C	G	0.408851	0.0129059	2.97882
white blood cell count	rs9429767	1	110496087	0.017446	0.002344	1.02991e-13	561289	A	G	0.197243	0.00992623	2.2803
white blood cell count	rs6679677	1	114303808	-0.051839	0.003052	1.13999e-64	558294	A	C	0.099992	0.0227203	5.25941
white blood cell count	rs2312675	1	166922533	-0.017557	0.002242	5.10975e-15	562242	C	T	0.211587	0.0104341	2.40229
white blood cell count	rs55671712	1	169724610	0.018588	0.003119	2.59e-09	562240	T	C	0.095812	0.0079425	1.82404
white blood cell count	rs41272536	1	183440531	-0.034443	0.004735	3.65006e-13	508419	G	A	0.045737	0.0101925	2.12051
white blood cell count	rs2790122	1	200296339	0.013402	0.002029	4.08037e-11	562242	C	T	0.712432	0.0088032	2.02347
white blood cell count	rs533483	1	234765256	-0.017399	0.002188	1.90985e-15	557350	A	G	0.243389	0.0106443	2.4298
white blood cell count	rs1886654	1	236105910	-0.057486	0.002959	5.08042e-84	562242	C	T	0.892184	0.0258926	6.05598
white blood cell count	rs56188865	1	247606276	-0.027014	0.001899	7.00003e-46	561158	C	T	0.374222	0.0189777	4.39885
white blood cell count	rs7572278	2	8563029	0.015881	0.002332	1.00995e-11	561156	A	T	0.207324	0.00908394	2.08454
white blood cell count	rs72780125	2	24000145	0.034599	0.002765	6.74994e-36	541793	C	T	0.131112	0.0169906	3.79407
white blood cell count	rs60190483	2	70385245	-0.031395	0.003962	2.42996e-15	562202	C	T	0.057277	0.0105584	2.43105
white blood cell count	rs57871178	2	85425048	-0.013314	0.002414	3.55001e-08	562237	C	T	0.17625	0.00735072	1.68712
white blood cell count	rs2729707	2	160687231	-0.030932	0.002446	1.27997e-36	558132	G	A	0.830063	0.016916	3.89154
white blood cell count	rs10931934	2	202119789	0.01504	0.001882	1.38007e-15	557352	C	T	0.600163	0.0106981	2.44221
white blood cell count	rs1863176	2	12931092	0.018542	0.001837	6.27047e-24	558143	C	G	0.496944	0.0135013	3.09529
white blood cell count	rs1260326	2	27730940	-0.032863	0.001875	9.83105e-69	560510	C	T	0.601256	0.023397	5.44141
white blood cell count	rs10208769	2	61605614	0.021995	0.001839	6.48037e-33	559082	A	T	0.515578	0.0159802	3.67904
white blood cell count	rs6731993	2	65642097	0.022535	0.001877	3.69999e-33	562235	T	A	0.407782	0.0159973	3.7039
white blood cell count	rs6734238	2	113841030	0.036475	0.001959	2.59e-77	503530	G	A	0.402192	0.0262193	5.49105
white blood cell count	rs114427331	2	153381036	-0.036288	0.004834	6.36063e-14	558141	G	C	0.03761	0.0100391	2.29349
white blood cell count	rs72951729	2	219960543	-0.01783	0.003116	1.07999e-08	557052	A	C	0.096253	0.00766053	1.74248
white blood cell count	rs34332006	2	234257452	-0.010695	0.001888	1.51999e-08	558138	T	C	0.389704	0.00757495	1.72624
white blood cell count	rs10164769	2	237779229	0.027162	0.002111	7.73036e-38	558142	T	C	0.74307	0.0172086	3.96011
white blood cell count	rs62194505	2	238864939	-0.010877	0.001937	2e-08	557048	A	G	0.382331	0.007519	1.71003
white blood cell count	rs1509396	2	28612213	0.011878	0.001857	1.63999e-10	562241	C	G	0.511135	0.008524	1.95874
white blood cell count	rs935655	2	46067445	0.014783	0.002161	8.10961e-12	562243	G	T	0.761993	0.00911718	2.09631
white blood cell count	rs796056	2	101735276	0.020577	0.001898	2.30994e-27	558143	C	A	0.623451	0.0145035	3.32845
white blood cell count	rs8176528	2	188345017	-0.016872	0.002017	6.30957e-17	557056	A	G	0.297384	0.0111994	2.55657
white blood cell count	rs12997100	2	192522423	0.02676	0.00359	9.37994e-14	558144	C	T	0.070514	0.00997068	2.27772
white blood cell count	rs10203838	2	213935900	0.012292	0.001866	4.66015e-11	557354	C	T	0.417873	0.0088153	2.00858
white blood cell count	rs17026212	2	85551696	-0.014719	0.001834	1.05999e-15	561134	G	T	0.513548	0.0107054	2.46054
white blood cell count	rs34562738	2	102376755	0.018655	0.002195	1.99022e-17	558136	A	G	0.77203	0.0113693	2.60086
white blood cell count	rs11688303	2	128410244	0.021084	0.002892	3.19007e-13	558142	T	C	0.120295	0.00975223	2.22732
white blood cell count	rs79716587	2	143886819	-0.035863	0.00283	9.21934e-37	558142	A	G	0.124095	0.0169503	3.89965
white blood cell count	rs1371045	2	145787050	-0.014328	0.002114	1.26009e-11	558139	C	T	0.744485	0.00906572	2.06908
white blood cell count	rs7573465	2	182315885	0.035796	0.001853	4.66015e-83	558139	T	G	0.554185	0.0258349	5.99784
white blood cell count	rs1047891	2	211540507	-0.021105	0.001979	1.59993e-26	558143	A	C	0.314955	0.0142646	3.27283
white blood cell count	rs1250215	2	216253039	0.011698	0.001917	1.07999e-09	558142	C	G	0.64108	0.00816091	1.86089
white blood cell count	rs6755895	2	232579795	-0.023327	0.002239	2.13993e-25	558136	C	T	0.231769	0.0139382	3.19684
white blood cell count	rs139369470	2	26054731	0.025273	0.004383	8.34008e-09	562240	C	T	0.047983	0.00768348	1.76409
white blood cell count	rs633323	2	31463044	0.014666	0.002007	2.87012e-13	561149	T	A	0.697507	0.00974507	2.23771
white blood cell count	rs75475627	2	54787592	0.032813	0.003538	1.91999e-20	562242	G	C	0.076568	0.0123575	2.85067
white blood cell count	rs12999905	2	111719640	0.025242	0.004067	5.57995e-10	504320	A	G	0.061608	0.00873279	1.79946
white blood cell count	rs6746368	2	161222998	0.011451	0.001949	4.36004e-09	558140	T	A	0.334194	0.00785684	1.791
white blood cell count	rs2068330	2	163237390	0.018714	0.001927	2.87012e-22	558138	G	C	0.360551	0.0129894	2.97638
white blood cell count	rs527393	2	169709757	-0.02209	0.001842	4.3401e-33	558138	A	G	0.467803	0.0160382	3.68635
white blood cell count	rs17270882	2	182218046	0.030784	0.002158	4.07005e-46	558141	C	G	0.239086	0.0190796	4.39904
white blood cell count	rs10205474	2	198140249	-0.012945	0.002325	2.65003e-08	558130	A	C	0.201408	0.00744627	1.69667
white blood cell count	rs4672564	2	211143185	-0.010185	0.001848	3.67003e-08	558143	C	A	0.500893	0.00736979	1.67916
white blood cell count	rs114050631	2	219020958	-0.138239	0.00975	1.38007e-45	546609	T	C	0.011062	0.0191642	4.32722
white blood cell count	rs2943650	2	227105921	0.01116	0.00192	6.36004e-09	557354	T	C	0.644643	0.00777811	1.7704
white blood cell count	rs1822534	3	12266804	-0.025822	0.001882	8.29087e-43	562234	G	A	0.394237	0.0182876	4.24405
white blood cell count	rs35592432	3	71355240	0.039902	0.00608	5.47016e-11	560386	C	G	0.027242	0.00875955	2.00667
white blood cell count	rs12630592	3	119768246	-0.012328	0.001992	6.27004e-10	505259	T	G	0.3731	0.00869883	1.79575
white blood cell count	rs112880875	3	132206291	0.025752	0.003204	9.68055e-16	562233	A	G	0.090039	0.0107097	2.4664
white blood cell count	rs10936588	3	169319801	-0.014309	0.001909	6.95024e-14	561157	A	G	0.636322	0.00999654	2.29607
white blood cell count	rs9867398	3	185912816	0.022319	0.003192	2.80027e-12	562235	T	C	0.094175	0.00931834	2.14296
white blood cell count	rs1621453	3	194389876	0.010499	0.00186	1.71002e-08	561158	G	A	0.56322	0.0075275	1.72467
white blood cell count	rs1366045	3	42909050	-0.024654	0.001886	5.44001e-39	562238	C	T	0.384323	0.0174172	4.03852
white blood cell count	rs6445826	3	56848999	0.01247	0.001887	4.02995e-11	561148	C	T	0.498475	0.00881424	2.02207
white blood cell count	rs115433278	3	70940474	-0.024206	0.004232	1.09001e-08	561302	A	G	0.053082	0.00762938	1.74864
white blood cell count	rs7639292	3	107295665	-0.023984	0.002466	2.48028e-22	562238	T	C	0.168472	0.0129618	2.99188
white blood cell count	rs9835104	3	119056040	-0.013518	0.002467	4.35001e-08	506686	A	G	0.18798	0.00769278	1.59096
white blood cell count	rs2012610	3	140933565	0.027526	0.002769	2.9902e-23	561135	T	G	0.127328	0.013259	3.05537
white blood cell count	rs11927257	3	27334294	-0.012877	0.002042	2.97002e-10	560809	T	C	0.282198	0.00841282	1.92803
white blood cell count	rs35713889	3	49162583	0.028328	0.004568	5.79002e-10	560509	T	C	0.043464	0.00827578	1.89534
white blood cell count	rs2713573	3	128317273	0.024566	0.001984	3.46019e-35	562241	T	C	0.689211	0.0165049	3.82345
white blood cell count	rs9819371	3	141206800	-0.044448	0.003776	5.94019e-32	562240	T	C	0.064757	0.0156879	3.63116
white blood cell count	rs4074672	3	183730295	0.018004	0.001907	3.8699e-21	560510	T	C	0.369536	0.0126028	2.89897
white blood cell count	rs3773312	3	12946142	0.017874	0.00285	3.67003e-10	506685	A	G	0.134067	0.00880453	1.82292
white blood cell count	rs73028871	3	14277058	-0.016816	0.002745	9.29994e-10	544951	T	C	0.133879	0.00829141	1.84601
white blood cell count	rs2371108	3	27757018	0.019217	0.001891	3.11028e-24	561295	T	G	0.388965	0.0135549	3.12538
white blood cell count	rs3732378	3	39307162	0.020274	0.00243	7.70016e-17	560513	A	G	0.172487	0.0111334	2.55717
white blood cell count	rs62270938	3	128187057	0.016035	0.002454	6.59022e-11	561154	T	C	0.177104	0.00871638	1.99944
white blood cell count	rs10049210	3	156797373	0.014676	0.001887	7.68953e-15	562121	C	T	0.404518	0.0103664	2.38603
white blood cell count	rs2284837	3	185999077	0.01378	0.002231	6.76005e-10	562241	G	A	0.220169	0.00823044	1.89072
white blood cell count	rs9829114	3	196518623	-0.033578	0.001872	7.45075e-72	562216	A	G	0.414149	0.0239	5.57826
white blood cell count	rs4234465	3	47026885	-0.026007	0.001965	6.07016e-40	559076	C	G	0.422709	0.0176881	4.07929
white blood cell count	rs6779340	3	58033701	-0.017511	0.001961	4.51024e-19	561300	G	C	0.336941	0.0119101	2.7416
white blood cell count	rs832190	3	63842629	-0.013264	0.001909	3.87972e-12	561154	T	C	0.633275	0.00926604	2.12671
white blood cell count	rs830623	3	71677746	0.014483	0.002457	3.87998e-09	562242	C	A	0.169687	0.00785388	1.80353
white blood cell count	rs4504118	3	98422588	0.012802	0.001862	6.34016e-12	562240	C	G	0.558728	0.00916414	2.10719
white blood cell count	rs6440732	3	150990510	0.023275	0.002437	1.3499e-21	560513	A	C	0.827718	0.0127493	2.93313
white blood cell count	rs140311179	4	26295540	-0.025605	0.004196	1.07999e-09	562230	G	C	0.051183	0.00813119	1.86769
white blood cell count	rs28530750	4	36312542	0.055643	0.004613	1.83021e-33	561301	A	G	0.043032	0.0160881	3.71907
white blood cell count	rs1371794	4	74948054	-0.063244	0.001899	1e-200	562241	C	A	0.622486	0.0402813	9.56256
white blood cell count	rs73191188	4	3105200	-0.016477	0.001926	1.22999e-17	562226	A	G	0.353128	0.0114022	2.62767
white blood cell count	rs62311395	4	83406211	-0.025247	0.003841	5.08979e-11	561301	G	A	0.061901	0.00876674	2.01162
white blood cell count	rs1506609	4	83632973	0.021031	0.002326	1.6099e-19	558139	G	A	0.799464	0.0120955	2.76904
white blood cell count	rs6831590	4	6943776	-0.0184	0.001904	4.54046e-22	562238	T	G	0.367282	0.0128795	2.97262
white blood cell count	rs987121	4	38329783	0.015458	0.001903	4.75992e-16	558138	T	A	0.606217	0.0108649	2.48421
white blood cell count	rs13132853	4	38680015	0.020133	0.00193	1.88018e-25	562241	G	A	0.355109	0.0139037	3.21236
white blood cell count	rs6554195	4	55500714	-0.019466	0.00184	3.90032e-26	560151	T	G	0.483581	0.0141279	3.25272
white blood cell count	rs113473633	4	103449131	-0.050832	0.006222	3.23966e-16	562239	G	A	0.025546	0.0108873	2.50777
white blood cell count	rs28588746	4	110944912	-0.010471	0.001899	3.61002e-08	560831	G	A	0.377846	0.00735599	1.6841
white blood cell count	rs62345144	4	146123196	-0.034084	0.006181	3.57998e-08	561295	C	G	0.024821	0.00735491	1.68525
white blood cell count	rs35734242	4	706700	0.02176	0.001948	6.29941e-29	507479	C	T	0.427987	0.015666	3.27129
white blood cell count	rs11723621	4	72615362	-0.029079	0.002022	7.57007e-47	562242	G	A	0.29001	0.0191658	4.45192
white blood cell count	rs2305980	4	151171269	0.013867	0.002123	6.6696e-11	561297	A	T	0.255073	0.00871288	1.99914
white blood cell count	rs6854855	4	152247161	0.016404	0.001855	9.68947e-19	562240	G	A	0.486909	0.0117868	2.71743
white blood cell count	rs218264	4	55408875	0.025769	0.002141	2.52e-33	562241	T	A	0.250868	0.0160395	3.71388
white blood cell count	rs2412771	4	57761417	-0.018201	0.001883	4.41977e-22	562233	C	T	0.416739	0.0128832	2.97347
white blood cell count	rs16850073	4	74703999	0.042606	0.001922	8.77001e-109	557354	T	C	0.374415	0.0296668	6.90489
white blood cell count	rs13149209	4	89750668	-0.014688	0.002228	4.49987e-11	562243	C	T	0.217886	0.00878383	2.01898
white blood cell count	rs144317085	4	105806108	0.049756	0.005126	2.99985e-22	562241	T	A	0.034356	0.0129359	2.98584
white blood cell count	rs10006495	4	120263315	-0.015667	0.001959	1.3499e-15	558743	G	T	0.353947	0.0106884	2.44609
white blood cell count	rs11735662	4	145026126	0.052247	0.005162	4.74024e-24	562239	T	C	0.033197	0.0134886	3.11514
white blood cell count	rs79237520	5	134712566	0.040077	0.006305	2.13e-10	559444	T	C	0.022751	0.00849169	1.9415
white blood cell count	rs11744663	5	57315635	-0.018732	0.002351	1.71989e-15	562241	A	G	0.190499	0.0106152	2.44444
white blood cell count	rs2910580	5	57527886	-0.015326	0.001939	2.83009e-15	562242	A	T	0.659268	0.0105328	2.42525
white blood cell count	rs4391200	5	141509537	0.022974	0.001894	7.85959e-34	561145	G	A	0.618964	0.0161831	3.74033
white blood cell count	rs13180726	5	179126457	-0.02131	0.002441	2.71019e-18	561298	A	G	0.825591	0.0116423	2.67921
white blood cell count	rs987107	5	35875227	0.020353	0.002093	2.52e-22	559079	A	G	0.261079	0.0129962	2.983
white blood cell count	rs79692389	5	111033606	0.02617	0.003837	9.39074e-12	561302	C	G	0.061217	0.00909673	2.08804
white blood cell count	rs2082382	5	148200553	-0.017857	0.00186	8.66962e-22	562242	A	G	0.55412	0.0127908	2.95191
white blood cell count	rs4704826	5	156392082	-0.015601	0.001876	9.70957e-17	562239	A	C	0.633681	0.0110796	2.55256
white blood cell count	rs464609	5	34654477	0.012934	0.001852	2.99985e-12	557351	A	G	0.544492	0.00934613	2.13066
white blood cell count	rs6877725	5	68610623	-0.020573	0.00186	2.11982e-28	561291	C	T	0.445441	0.0147516	3.40542
white blood cell count	rs4703541	5	71743755	-0.036192	0.002813	7.45075e-38	562242	A	G	0.878793	0.0171496	3.9754
white blood cell count	rs257063	5	114806819	-0.013818	0.0021	4.91021e-11	559081	T	C	0.740602	0.00879128	2.00929
white blood cell count	rs6878780	5	122093740	0.013254	0.001858	1.02e-12	562219	C	T	0.426771	0.00950567	2.18639
white blood cell count	rs11242109	5	131677047	-0.033069	0.001842	5.08042e-72	561148	T	G	0.477227	0.0239511	5.57981
white blood cell count	rs4535497	5	1107428	-0.013323	0.001992	2.33991e-11	488908	A	C	0.570032	0.00955748	1.9105
white blood cell count	rs7705526	5	1285974	0.029089	0.00212	8.30042e-43	490023	A	C	0.327218	0.0195881	3.96471
white blood cell count	rs2432142	5	96275201	0.012676	0.001864	1.08993e-11	562219	A	G	0.433689	0.0090607	2.08311
white blood cell count	rs10515269	5	100025698	0.014107	0.001841	1.91999e-14	561154	G	C	0.483838	0.0102196	2.34781
white blood cell count	rs79272926	5	118726637	-0.022316	0.002222	1.03992e-23	560821	A	C	0.221625	0.0134025	3.08716
white blood cell count	rs9313822	5	159207694	0.025101	0.004098	9.34997e-10	559082	A	G	0.052082	0.00818482	1.86954
white blood cell count	rs2561758	5	173205282	-0.03629	0.00208	4.20049e-68	561302	G	A	0.723119	0.02327	5.41886
white blood cell count	rs74679834	6	86819356	0.012643	0.002139	3.49004e-09	562241	G	C	0.277091	0.0078772	1.80893
white blood cell count	rs10872223	6	121814703	0.014143	0.002394	3.57001e-09	561300	T	C	0.18332	0.00787881	1.80626
white blood cell count	rs12214269	6	135846518	0.018185	0.001839	5.06058e-23	562241	A	G	0.545937	0.0131758	3.04196
white blood cell count	rs9390461	6	147701217	0.015366	0.001845	8.50942e-17	562240	G	A	0.538265	0.0111005	2.55743
white blood cell count	rs507778	6	32209861	-0.052806	0.001961	1.40929e-159	556052	T	C	0.333105	0.0360727	8.4318
white blood cell count	rs9375447	6	126874091	-0.013767	0.001834	6.34016e-14	562238	G	A	0.494601	0.010003	2.30202
white blood cell count	rs6924387	6	137082948	0.016547	0.001881	1.48013e-18	562239	G	A	0.412477	0.0117235	2.70266
white blood cell count	rs7751717	6	153005229	-0.013802	0.002306	2.22998e-09	562241	A	G	0.199529	0.00797507	1.83158
white blood cell count	rs2935104	6	170491076	0.01955	0.003311	3.62001e-09	508420	G	A	0.906903	0.00827517	1.7183
white blood cell count	rs4712614	6	21382765	-0.021637	0.001891	2.78997e-30	562225	G	T	0.619988	0.0152489	3.52788
white blood cell count	rs2523468	6	31362891	-0.028815	0.001896	4.00037e-52	561087	G	C	0.514539	0.0202772	4.7057
white blood cell count	rs11965885	6	43693094	-0.01534	0.001892	5.41003e-16	560214	T	G	0.58175	0.010824	2.484
white blood cell count	rs9382100	6	52223211	-0.011963	0.001973	1.38e-09	562241	A	T	0.324967	0.00807867	1.85557
white blood cell count	rs4707609	6	90946479	-0.021092	0.001914	3.20996e-28	560507	C	T	0.360123	0.0147121	3.39141
white blood cell count	rs1285886	6	7140831	0.026498	0.002326	5.10035e-30	562241	A	G	0.196802	0.0151787	3.51149
white blood cell count	rs560194	6	10528794	-0.013586	0.001843	1.75995e-13	559430	C	T	0.530014	0.00984761	2.25454
white blood cell count	rs1322599	6	16758425	-0.030663	0.002456	9.97011e-36	560216	T	C	0.174313	0.0166676	3.8478
white blood cell count	rs72843590	6	25866380	0.024724	0.00384	1.25e-10	562241	A	C	0.06259	0.00857919	1.97153
white blood cell count	rs2853951	6	31236115	0.077234	0.001878	1e-200	561159	T	C	0.599507	0.0403201	9.55364
white blood cell count	rs9348970	6	35153565	-0.032759	0.002404	3.0903e-42	562239	C	G	0.178025	0.0181598	4.2139
white blood cell count	rs3857488	6	88001064	-0.015962	0.001847	5.94977e-18	558142	G	A	0.527618	0.0115554	2.64397
white blood cell count	rs364663	6	105443189	-0.010156	0.001854	4.41001e-08	562239	A	T	0.558947	0.00729964	1.67531
white blood cell count	rs549302	6	122734972	0.020151	0.001843	8.48008e-28	562242	A	G	0.545007	0.0145723	3.36915
white blood cell count	rs1738074	6	159465977	-0.020403	0.001853	3.74024e-28	560506	C	T	0.567796	0.0146938	3.3871
white blood cell count	rs12203592	6	396321	0.022394	0.002349	1.6099e-21	544160	T	C	0.210255	0.0129147	2.88459
white blood cell count	rs2328667	6	22104421	0.012282	0.001866	4.84953e-11	561295	G	A	0.561405	0.00877639	2.01384
white blood cell count	rs185774696	6	32618190	-0.028632	0.002693	2.25009e-26	445620	T	C	0.273418	0.0159163	2.91722
white blood cell count	rs2012011	6	46893355	-0.025502	0.002683	2.14981e-21	561157	A	G	0.136123	0.0126775	2.91976
white blood cell count	rs9487043	6	109610474	0.023076	0.001839	4.35011e-36	562232	T	C	0.486515	0.0167255	3.87536
white blood cell count	rs7776054	6	135418916	-0.04663	0.002089	2.47742e-110	561449	G	A	0.261097	0.0297719	6.98123
white blood cell count	rs72978754	6	138053203	-0.028441	0.003727	2.45019e-14	562240	C	T	0.065813	0.0101678	2.34035
white blood cell count	rs798555	7	2759473	0.018842	0.002054	4.8095e-20	555158	C	T	0.294964	0.0123039	2.80224
white blood cell count	rs1476081	7	17279294	0.011441	0.00208	3.84999e-08	560512	T	G	0.294671	0.00734293	1.68012
white blood cell count	rs12540307	7	65662767	-0.038684	0.004464	4.75992e-18	508398	T	C	0.048819	0.0121432	2.53124
white blood cell count	rs4729046	7	92223957	-0.036605	0.003489	1.00995e-25	562243	C	T	0.924065	0.0139822	3.23077
white blood cell count	rs182090955	7	92239892	-0.075776	0.009684	5.32967e-15	560391	A	G	0.009784	0.0104442	2.39669
white blood cell count	rs3731332	7	92300568	-0.121199	0.00624	5.52968e-84	561302	T	C	0.023234	0.0259085	6.04961
white blood cell count	rs10808139	7	104709946	0.017618	0.002845	6.05996e-10	562238	A	G	0.118535	0.00825347	1.89604
white blood cell count	rs6952262	7	139719439	-0.016152	0.002298	2.18978e-12	560217	G	C	0.205159	0.0093811	2.14975
white blood cell count	rs17138597	7	18148091	-0.013276	0.002333	1.29999e-08	562241	A	G	0.194778	0.00758296	1.74084
white blood cell count	rs2158799	7	28277107	0.043041	0.001898	7.85236e-114	562239	G	C	0.611828	0.030227	7.1013
white blood cell count	rs6583435	7	50293405	0.016915	0.001968	8.69961e-18	562242	A	C	0.679683	0.0114552	2.6401
white blood cell count	rs4948097	7	56056571	-0.017568	0.002148	3.0297e-16	560151	G	A	0.758343	0.0109184	2.50562
white blood cell count	rs6948695	7	129648708	-0.010993	0.001875	4.70002e-09	561298	C	T	0.413883	0.00781808	1.79222
white blood cell count	rs13237635	7	149154551	-0.010408	0.00186	2.24001e-08	562241	C	T	0.565316	0.00745801	1.71194
white blood cell count	rs62466318	7	73042085	-0.021214	0.002399	9.79941e-19	508416	T	C	0.202209	0.0123931	2.58408
white blood cell count	rs7781268	7	75748183	-0.01333	0.002258	3.65999e-09	507300	A	G	0.245805	0.00828175	1.71587
white blood cell count	rs9656395	7	130575884	-0.027515	0.003156	2.9703e-18	562239	G	A	0.095026	0.0116187	2.67822
white blood cell count	rs1474419	7	6692605	0.018298	0.001886	3.11028e-22	560209	C	T	0.579762	0.0129544	2.97932
white blood cell count	rs7776857	7	22754768	-0.018545	0.001949	1.89017e-21	562238	T	G	0.65805	0.0126832	2.92673
white blood cell count	rs56388170	7	28724374	0.059326	0.002043	2.72898e-185	561153	T	G	0.294509	0.0387245	9.16025
white blood cell count	rs2710804	7	36084529	0.020606	0.001897	1.91999e-27	560511	C	T	0.375925	0.0144954	3.34074
white blood cell count	rs10260281	7	38270550	0.013403	0.002157	5.33003e-10	562241	C	G	0.236987	0.00828039	1.90229
white blood cell count	rs2282986	7	92299545	-0.124348	0.006855	1.80011e-73	560514	C	T	0.018529	0.024211	5.63546
white blood cell count	rs74607840	7	148781247	-0.015405	0.001914	8.82064e-16	562236	A	G	0.625943	0.0107249	2.46995
white blood cell count	rs60466842	7	8024840	-0.029716	0.003269	1.03992e-19	562237	A	C	0.087587	0.0121149	2.79399
white blood cell count	rs3735485	7	45009341	0.041036	0.00257	2.33991e-57	561454	G	A	0.844672	0.0212981	4.95101
white blood cell count	rs2692540	7	47465325	-0.011262	0.00185	1.19001e-09	562236	G	C	0.428252	0.00811043	1.86291
white blood cell count	rs342294	7	106372622	-0.017407	0.001848	4.90004e-21	558136	C	T	0.455851	0.0125964	2.88516
white blood cell count	rs38859	7	116379094	0.011328	0.001851	9.71002e-10	560513	T	C	0.448861	0.00816632	1.87008
white blood cell count	rs7803075	7	130742066	-0.02444	0.00211	5.47016e-31	559426	G	A	0.7342	0.0154748	3.56307
white blood cell count	rs12716647	8	6901304	0.012379	0.001918	1.12001e-10	562241	C	G	0.637508	0.00860141	1.97668
white blood cell count	rs755951	8	27226790	-0.013467	0.001888	1.02e-12	560510	C	A	0.402765	0.00952015	2.18307
white blood cell count	rs6474514	8	38835269	0.011055	0.001872	3.58996e-09	557353	C	T	0.41173	0.00790543	1.79961
white blood cell count	rs4276676	8	68795618	-0.019264	0.001849	2.22024e-25	562240	C	T	0.469209	0.0138826	3.20742
white blood cell count	rs1947897	8	78946874	-0.014361	0.001947	1.71002e-13	562239	C	G	0.336356	0.0098281	2.26137
white blood cell count	rs10102877	8	79598362	-0.013208	0.001997	3.91021e-11	560219	A	G	0.684662	0.00882751	2.02177
white blood cell count	rs6985508	8	142337734	-0.026558	0.002018	1.57e-39	503530	A	G	0.357998	0.018537	3.85178
white blood cell count	rs1511724	8	56796697	-0.017192	0.001948	1.15001e-18	508409	G	C	0.422068	0.0123681	2.57877
white blood cell count	rs17209630	8	106296090	0.014259	0.002045	3.25012e-12	560513	A	G	0.281259	0.00930468	2.13321
white blood cell count	rs10087240	8	129012574	0.019951	0.001855	6.13056e-27	560510	T	C	0.457631	0.0143531	3.30746
white blood cell count	rs12550612	8	22966769	-0.032751	0.00242	1.08993e-41	560512	A	G	0.821328	0.0180645	4.17843
white blood cell count	rs28571765	8	55449281	-0.02207	0.00237	1.32008e-20	508414	C	T	0.206778	0.0130511	2.72307
white blood cell count	rs7846314	8	61650831	0.046831	0.002355	5.70953e-88	562243	T	A	0.187345	0.0265075	6.20372
white blood cell count	rs11993347	8	103919090	-0.01971	0.002186	2.03002e-19	560151	C	T	0.230466	0.0120398	2.76612
white blood cell count	rs4870937	8	126337758	0.014332	0.001849	9.49948e-15	560799	T	A	0.543796	0.0103428	2.37492
white blood cell count	rs55964818	8	130605871	-0.036254	0.00186	1.53993e-84	562237	C	T	0.567337	0.0259743	6.07553
white blood cell count	rs145209947	8	130694185	-0.075356	0.008651	3.19007e-18	562239	A	C	0.01404	0.0116079	2.6757
white blood cell count	rs7005996	8	142241681	0.024146	0.003326	4.05976e-13	508418	T	C	0.906282	0.0101723	2.11627
white blood cell count	rs11250076	8	10647823	0.021379	0.001867	2.44006e-30	559428	G	A	0.574673	0.0153025	3.52278
white blood cell count	rs13248936	8	30316162	0.013094	0.001841	1.17004e-12	559076	G	A	0.498342	0.00950705	2.17444
white blood cell count	rs2875974	8	61419728	0.021365	0.001904	3.53997e-29	559083	A	G	0.373406	0.014994	3.44854
white blood cell count	rs10808536	8	87169049	0.011839	0.002018	4.56005e-09	560832	A	G	0.295428	0.00782803	1.79302
white blood cell count	rs4734879	8	106583124	-0.021974	0.002057	1.33999e-26	560514	G	A	0.276159	0.0142564	3.28488
white blood cell count	rs12216862	8	41828063	0.011449	0.002032	1.81001e-08	562239	T	C	0.290091	0.0075072	1.72331
white blood cell count	rs62510269	8	79012343	-0.036092	0.002609	1.77011e-43	562239	G	A	0.14573	0.0184362	4.27923
white blood cell count	rs3847147	8	105784723	-0.011891	0.002003	2.98999e-09	560509	A	G	0.306976	0.00792333	1.81397
white blood cell count	rs13291664	9	282738	0.026196	0.002363	1.57e-28	562235	G	A	0.186933	0.0147751	3.41669
white blood cell count	rs6476883	9	4654774	-0.011492	0.001857	6.27004e-10	562241	A	G	0.437247	0.00824628	1.89439
white blood cell count	rs1887428	9	4984530	-0.014956	0.00193	9.58076e-15	560218	C	G	0.625091	0.0103467	2.37336
white blood cell count	rs626416	9	79326680	-0.016605	0.002181	2.80996e-14	547355	C	G	0.762943	0.0102812	2.30378
white blood cell count	rs7855091	9	114655098	0.014823	0.001994	1.10994e-13	559081	A	G	0.307022	0.00993258	2.27276
white blood cell count	rs7852409	9	2621482	0.015628	0.002288	8.70964e-12	560215	G	C	0.764716	0.00911999	2.08936
white blood cell count	rs12376511	9	22142756	-0.034202	0.002489	6.16027e-43	562241	C	T	0.164417	0.0183161	4.25086
white blood cell count	rs10973700	9	38196117	-0.013076	0.001843	1.35988e-12	562238	C	G	0.486357	0.00945257	2.17414
white blood cell count	rs4877107	9	91383601	0.010359	0.001856	2.45002e-08	560512	C	T	0.457254	0.0074487	1.70451
white blood cell count	rs12683699	9	112738298	0.021786	0.002517	5.1606e-18	559084	G	A	0.160286	0.0115674	2.65124
white blood cell count	rs7036656	9	21990457	0.028141	0.002055	1.24997e-42	560512	T	C	0.7215	0.0182758	4.22823
white blood cell count	rs10814191	9	34999007	0.011216	0.002038	3.83999e-08	562235	T	C	0.713413	0.00733229	1.68285
white blood cell count	rs3793537	9	35687556	0.019834	0.002029	1.53003e-22	562234	C	G	0.290389	0.0130273	3.00717
white blood cell count	rs72747074	9	91545621	0.017932	0.002003	3.62994e-19	562232	A	G	0.31238	0.0119323	2.75134
white blood cell count	rs7864482	9	102268861	0.012766	0.001902	1.99986e-11	562241	G	A	0.377314	0.0089431	2.05591
white blood cell count	rs10980797	9	113912553	-0.026981	0.00184	1.18987e-48	562242	G	A	0.487935	0.0195454	4.54184
white blood cell count	rs2519093	9	136141870	-0.04119	0.002367	8.55067e-68	562234	T	C	0.185612	0.0231966	5.41035
white blood cell count	rs796003	9	86595801	-0.025352	0.002125	8.84097e-33	562238	T	G	0.258407	0.0159008	3.68123
white blood cell count	rs12343532	9	115978022	-0.015236	0.00208	2.49e-13	562148	A	T	0.272342	0.00976187	2.24562
white blood cell count	rs2506699	9	136946799	0.01427	0.001892	4.86968e-14	562240	G	A	0.483895	0.010049	2.31272
white blood cell count	rs4413892	9	139330158	0.031056	0.002174	2.87012e-46	517656	A	G	0.276136	0.0198452	4.24552
white blood cell count	rs447124	9	4746539	0.016995	0.001853	4.85959e-20	561301	T	C	0.490566	0.0122349	2.8173
white blood cell count	rs2148537	9	95380726	0.017567	0.002475	1.31009e-12	559080	A	G	0.166266	0.00948613	2.16962
white blood cell count	rs7850247	9	95747389	0.01034	0.001861	2.84001e-08	560500	C	T	0.514717	0.00741437	1.69655
white blood cell count	rs10986338	9	127191232	-0.016612	0.001953	1.93019e-17	561155	A	G	0.649839	0.0113434	2.60897
white blood cell count	rs41317014	9	139929080	-0.020075	0.002239	3.25012e-19	508416	T	C	0.247562	0.0125649	2.62036
white blood cell count	rs2993986	10	28800023	0.030146	0.00219	4.75007e-43	562240	T	C	0.774092	0.0183412	4.25679
white blood cell count	rs2091084	10	30492267	0.01735	0.001951	6.25029e-19	562241	C	T	0.653201	0.0118519	2.73263
white blood cell count	rs180941	10	115720674	-0.016866	0.001919	1.63005e-18	561157	A	G	0.625014	0.0117203	2.6967
white blood cell count	rs41295055	10	6111622	-0.013749	0.002349	4.94994e-09	562241	T	C	0.186956	0.00780003	1.79107
white blood cell count	rs3781454	10	126348565	0.025211	0.002007	3.67959e-36	562241	A	G	0.676766	0.016743	3.87955
white blood cell count	rs10828725	10	25218243	-0.049726	0.001914	1.09901e-148	562240	T	G	0.364782	0.0346131	8.16871
white blood cell count	rs72790862	10	44880260	-0.025833	0.002003	5.0501e-38	562239	C	T	0.306947	0.0171896	3.98483
white blood cell count	rs6479830	10	64418739	-0.012414	0.002033	1.05e-09	561158	C	T	0.715242	0.00814496	1.8673
white blood cell count	rs7917772	10	104487443	0.016558	0.001904	3.59998e-18	561300	A	G	0.630809	0.0115993	2.66921
white blood cell count	rs72836628	10	113902454	-0.01417	0.002131	3.01995e-11	561151	T	C	0.249186	0.0088711	2.03524
white blood cell count	rs11198788	10	120884160	0.011894	0.001855	1.47001e-10	562239	C	T	0.430983	0.00854629	1.9639
white blood cell count	rs11252331	10	4129296	0.016749	0.00249	1.80011e-11	559084	G	T	0.836619	0.00898883	2.05486
white blood cell count	rs10906393	10	13536512	0.015277	0.001862	2.44006e-16	559078	T	A	0.575521	0.0109637	2.5113
white blood cell count	rs692594	10	18265893	0.012956	0.001834	1.69981e-12	562235	C	G	0.488761	0.00941132	2.16455
white blood cell count	rs703005	10	26758576	-0.015482	0.001905	4.54988e-16	561155	T	C	0.598155	0.010843	2.49261
white blood cell count	rs3747869	10	73520632	0.038842	0.00322	1.79019e-33	503532	C	A	0.900449	0.0169883	3.52442
white blood cell count	rs61863767	10	99084426	0.043116	0.001874	4.56037e-117	562236	T	C	0.596247	0.0306608	7.20639
white blood cell count	rs12784071	10	115854445	0.018141	0.002233	4.78961e-16	562240	T	C	0.222099	0.0108242	2.49307
white blood cell count	rs17011726	10	50264204	-0.023627	0.002187	3.58014e-27	559081	G	C	0.232584	0.0144377	3.3187
white blood cell count	rs7082470	10	65277026	-0.029017	0.00184	5.75043e-56	562237	A	G	0.474125	0.0210153	4.8907
white blood cell count	rs1885474	10	69566751	-0.021583	0.003031	1.10994e-12	562227	G	T	0.102894	0.00949008	2.1828
white blood cell count	rs11002309	10	79594931	0.012677	0.00195	8.27942e-11	561296	T	C	0.340114	0.00866955	1.98911
white blood cell count	rs10749539	10	88328341	-0.012456	0.002048	1.22999e-09	560787	G	C	0.292801	0.00811382	1.85887
white blood cell count	rs59085061	10	89681458	-0.050292	0.004692	8.99912e-27	559446	G	A	0.040472	0.0143194	3.29327
white blood cell count	rs9633675	10	96210400	-0.01889	0.001838	9.60064e-25	562239	C	G	0.478894	0.0136955	3.16359
white blood cell count	rs6421984	11	305619	0.038666	0.001952	2.78997e-87	500261	C	T	0.514549	0.0279878	5.83378
white blood cell count	rs1468102	11	3004526	0.014895	0.002	9.94947e-14	562233	G	C	0.306335	0.00992398	2.28363
white blood cell count	rs10769968	11	8907583	-0.010562	0.001872	1.73002e-08	545886	C	G	0.455606	0.00762936	1.7004
white blood cell count	rs11022177	11	12133478	-0.018063	0.002016	3.43005e-19	562238	G	C	0.311138	0.0119405	2.7533
white blood cell count	rs1228024	11	47951353	0.025191	0.001944	2.32006e-38	561154	A	C	0.661308	0.0172861	3.99982
white blood cell count	rs174548	11	61571348	-0.024925	0.001991	6.3797e-36	558136	G	C	0.313935	0.0167461	3.85182
white blood cell count	rs617791	11	65702523	0.018942	0.001852	1.59001e-24	559081	C	G	0.483273	0.0136689	3.13955
white blood cell count	rs7177	11	69466115	-0.013376	0.001888	1.42988e-12	561295	A	C	0.529439	0.00945122	2.17016
white blood cell count	rs148713124	11	118225200	0.096379	0.010089	1.3499e-21	558150	T	G	0.008951	0.0127763	2.92697
white blood cell count	rs4909945	11	10673739	0.011456	0.001986	8.23e-09	560509	C	T	0.688902	0.00769833	1.76206
white blood cell count	rs73000965	11	113982321	0.028768	0.001987	1.85994e-47	562241	A	T	0.314788	0.0192949	4.48249
white blood cell count	rs672058	11	116764021	0.018163	0.002846	1.81001e-10	560510	T	C	0.880458	0.00851699	1.95106
white blood cell count	rs11221394	11	128486003	0.016288	0.002877	1.54e-08	562235	C	T	0.117605	0.0075443	1.73188
white blood cell count	rs4909932	11	10475967	0.013829	0.001881	2.01002e-13	559426	G	A	0.59811	0.00982393	2.24904
white blood cell count	rs12792460	11	18076439	0.015654	0.00207	4.12952e-14	562235	G	C	0.271243	0.0100777	2.31937
white blood cell count	rs1232050	11	30798288	-0.011755	0.00197	2.47999e-09	507413	C	G	0.429833	0.00837053	1.73481
white blood cell count	rs934177	11	44612714	-0.01148	0.001897	1.47999e-09	562238	G	C	0.436307	0.00806367	1.85209
white blood cell count	rs8705	11	128328913	-0.026397	0.002004	1.3499e-39	559259	A	G	0.316569	0.0176048	4.06106
white blood cell count	rs579721	11	59834318	-0.012287	0.002033	1.54999e-09	562243	A	G	0.283654	0.00805369	1.84979
white blood cell count	rs113519804	11	76020088	-0.032444	0.005656	9.91996e-09	562232	A	C	0.028736	0.0076444	1.75503
white blood cell count	rs6590806	11	100550248	0.01608	0.002128	4.27957e-14	559070	A	G	0.250457	0.0100999	2.3114
white blood cell count	rs7934719	11	108341864	0.017862	0.001873	1.54989e-21	562226	T	C	0.414299	0.0127108	2.93313
white blood cell count	rs59241311	12	2506038	-0.01718	0.00307	2.24001e-08	561302	A	G	0.099621	0.00746424	1.71051
white blood cell count	rs873218	12	12765603	-0.011924	0.001855	1.33999e-10	560514	A	G	0.553941	0.00857827	1.96523
white blood cell count	rs11104881	12	88843474	-0.024735	0.002017	1.59001e-34	561301	C	T	0.702031	0.0163546	3.78168
white blood cell count	rs73190675	12	109788891	0.028802	0.004241	1.15001e-11	562243	A	G	0.050278	0.00905019	2.08076
white blood cell count	rs9863	12	124421453	-0.018749	0.001965	1.53003e-21	560508	C	T	0.329292	0.012732	2.92908
white blood cell count	rs739842	12	48202046	-0.015546	0.001973	3.44033e-15	561300	C	T	0.639495	0.0105091	2.41566
white blood cell count	rs11169302	12	50578705	0.018563	0.001889	9.44931e-23	561149	G	T	0.392444	0.0131049	3.01946
white blood cell count	rs632887	12	3392351	0.01204	0.001921	3.74999e-10	560507	G	A	0.411004	0.00836668	1.91633
white blood cell count	rs67684915	12	4322852	-0.0225	0.002347	9.66941e-22	561158	G	C	0.19513	0.0127881	2.94556
white blood cell count	rs2286599	12	6499533	0.03864	0.00279	1.42988e-43	543851	A	G	0.141477	0.018766	4.21411
white blood cell count	rs11048425	12	26339986	0.013133	0.001841	1.02991e-12	562239	G	C	0.491188	0.00950373	2.18602
white blood cell count	rs1895994	12	49056663	-0.012955	0.001964	4.35011e-11	560151	A	G	0.32446	0.00880693	2.01677
white blood cell count	rs4761234	12	69732105	0.015191	0.001847	2.03002e-16	562240	C	T	0.4824	0.0109623	2.52524
white blood cell count	rs3184504	12	111884608	-0.067191	0.001836	1e-200	559426	C	T	0.517084	0.0403824	9.53935
white blood cell count	rs7308123	12	122225225	0.018607	0.002436	2.28981e-14	562241	C	T	0.18119	0.0101794	2.34305
white blood cell count	rs706809	12	52294257	0.022341	0.002258	4.70977e-23	561301	C	T	0.777872	0.0131965	3.04167
white blood cell count	rs759488	12	68587155	0.013512	0.002025	2.57988e-11	560512	C	T	0.70489	0.00890709	2.04123
white blood cell count	rs76545872	12	20432303	-0.013013	0.002333	2.5e-08	561301	A	G	0.194057	0.00743877	1.70462
white blood cell count	rs1007938	12	26802549	-0.011156	0.001884	3.26002e-09	557353	G	A	0.40493	0.0079267	1.80449
white blood cell count	rs1245035	12	64976049	0.014435	0.001914	4.78961e-14	559427	A	C	0.627427	0.0100771	2.3076
white blood cell count	rs1042725	12	66358347	0.010899	0.001847	3.70997e-09	557347	T	C	0.494933	0.0078982	1.79793
white blood cell count	rs11114149	12	79908743	-0.013653	0.001991	7.29962e-12	562238	T	A	0.683244	0.00913731	2.10096
white blood cell count	rs17041439	12	101873240	0.037876	0.003999	2.96006e-21	561300	C	A	0.056554	0.0126313	2.90974
white blood cell count	rs11064881	12	120146925	-0.032266	0.003547	9.91973e-20	559081	A	G	0.073548	0.0121559	2.78775
white blood cell count	rs76428106	13	28604007	0.158445	0.008517	3.44985e-77	562241	C	T	0.013471	0.024793	5.79226
white blood cell count	rs138028125	13	28712689	0.054052	0.005559	2.5398e-22	557992	G	C	0.03427	0.0130078	2.97986
white blood cell count	rs150861794	13	109003805	-0.065191	0.007096	4.31023e-20	562214	T	C	0.020249	0.0122422	2.82361
white blood cell count	rs9590390	13	114920867	0.015386	0.002055	7.31981e-14	560295	A	G	0.291471	0.00999513	2.2922
white blood cell count	rs9508005	13	28789794	-0.022531	0.003425	4.9204e-11	555496	G	T	0.094159	0.00881919	2.00274
white blood cell count	rs806321	13	50841323	0.01598	0.001848	5.65979e-18	560512	T	C	0.530051	0.0115386	2.65134
white blood cell count	rs12429714	13	99649831	-0.011129	0.001864	2.45002e-09	562242	T	C	0.424441	0.00795459	1.82685
white blood cell count	rs55978995	13	73626897	0.013869	0.002466	1.89998e-08	562214	A	C	0.16913	0.0074962	1.72069
white blood cell count	rs3812849	13	74701736	0.01961	0.002086	5.85059e-21	562241	C	A	0.266532	0.0125255	2.8899
white blood cell count	rs7326825	13	50113450	0.020659	0.002021	1.72982e-24	561300	A	G	0.703613	0.013631	3.14319
white blood cell count	rs9526795	13	52341181	-0.01411	0.002116	2.67979e-11	557352	C	T	0.258932	0.00892483	2.03375
white blood cell count	rs2439963	13	78638416	-0.01238	0.002091	3.29003e-09	562241	G	A	0.736551	0.00789016	1.81193
white blood cell count	rs2038700	14	25461989	0.034424	0.00189	4.60999e-74	562237	C	T	0.394624	0.0242735	5.66781
white blood cell count	rs175714	14	75981856	0.010451	0.001877	2.63998e-08	560513	C	T	0.577258	0.00743131	1.7005
white blood cell count	rs9806027	14	81668707	-0.016107	0.001853	3.72992e-18	562239	C	G	0.554314	0.0115842	2.67018
white blood cell count	rs2180369	14	93516465	0.02298	0.003071	7.65068e-14	506687	C	T	0.110762	0.0105024	2.17819
white blood cell count	rs696	14	35871093	0.015003	0.001912	4.53002e-15	561302	T	C	0.36576	0.010463	2.40497
white blood cell count	rs11159261	14	77921120	-0.01437	0.001851	8.67961e-15	559077	C	T	0.534241	0.0103741	2.37482
white blood cell count	rs9323285	14	55863829	0.012057	0.001962	8.18993e-10	557353	A	C	0.337997	0.00822573	1.87313
white blood cell count	rs10138752	14	69179971	-0.040319	0.003453	1.85012e-31	562237	T	C	0.077277	0.0155596	3.60097
white blood cell count	rs10498635	14	93103309	-0.031169	0.002388	6.57961e-39	561451	T	C	0.18322	0.0174101	4.03116
white blood cell count	rs7159281	14	23756604	-0.01285	0.002	1.34999e-10	561156	G	A	0.671781	0.00857186	1.96601
white blood cell count	rs72664840	14	35596323	0.020614	0.002397	8.43918e-18	562234	T	C	0.179041	0.0114599	2.64117
white blood cell count	rs10146962	14	101170540	-0.015367	0.00197	6.4506e-15	557343	C	T	0.338281	0.0104405	2.38274
white blood cell count	rs12898000	14	103835128	0.018686	0.002049	7.85055e-20	562217	C	G	0.700918	0.0121558	2.80344
white blood cell count	rs62007171	15	77306285	-0.015451	0.002058	6.22014e-14	562230	C	T	0.291138	0.0100064	2.30278
white blood cell count	rs7183988	15	91428589	-0.015777	0.001895	8.73977e-17	561157	G	T	0.526631	0.011107	2.55399
white blood cell count	rs4924450	15	40597229	0.01369	0.002122	1.13999e-10	508419	A	G	0.706498	0.00904144	1.87886
white blood cell count	rs60695341	15	51010271	-0.029901	0.002312	3.19963e-38	562209	T	C	0.197348	0.017237	3.99578
white blood cell count	rs780142	15	62797964	0.014549	0.002067	2.02023e-12	561156	G	T	0.274035	0.00938827	2.15503
white blood cell count	rs28576226	15	101713668	0.031285	0.002853	6.14045e-28	547354	A	G	0.122129	0.0148087	3.33353
white blood cell count	rs2062250	15	64672002	0.050625	0.003905	2.11982e-38	560514	A	G	0.938363	0.0173052	3.99973
white blood cell count	rs2469147	15	66910224	-0.015295	0.002536	1.67001e-09	562234	G	A	0.157884	0.00803769	1.84606
white blood cell count	rs72726027	15	42248826	-0.04262	0.002923	4.16965e-48	561303	C	T	0.111895	0.0194478	4.51113
white blood cell count	rs11854390	15	80224817	0.013665	0.00186	2.1301e-13	562241	T	C	0.562198	0.00978896	2.25228
white blood cell count	rs9926183	16	1363878	0.018579	0.002197	2.86022e-17	507332	T	C	0.26273	0.0118656	2.46747
white blood cell count	rs11574938	16	30485393	0.037688	0.001864	8.13018e-91	561149	C	G	0.520754	0.0269682	6.30219
white blood cell count	rs117556162	16	67680806	0.027237	0.004058	1.99022e-11	553958	A	G	0.056886	0.00901065	2.04093
white blood cell count	rs9933582	16	86016026	0.021463	0.002238	9.1791e-22	562209	G	T	0.229622	0.0127833	2.94998
white blood cell count	rs75859969	16	50160737	-0.016697	0.002549	5.94019e-11	560747	C	A	0.156224	0.00874029	2.00351
white blood cell count	rs4984768	16	1253907	0.011987	0.002025	3.34003e-09	501320	T	G	0.36339	0.00835229	1.71011
white blood cell count	rs9925985	16	31305593	-0.014131	0.002078	1.08993e-11	561297	C	A	0.269481	0.00906814	2.0814
white blood cell count	rs11644125	16	57058974	-0.017778	0.001893	6.36063e-21	561302	T	C	0.59737	0.0125242	2.88475
white blood cell count	rs12918121	16	67187795	-0.051377	0.00721	1.07994e-12	558784	T	C	0.017725	0.00952432	2.17728
white blood cell count	rs7198940	16	81605559	0.015619	0.001851	3.32966e-17	562241	T	C	0.52238	0.0112477	2.59174
white blood cell count	rs12929950	16	2144894	-0.030161	0.003616	7.83069e-17	508420	A	G	0.077395	0.011687	2.43512
white blood cell count	rs6500550	16	3746241	-0.02072	0.002036	2.64972e-24	557349	T	C	0.304495	0.0136237	3.11928
white blood cell count	rs61739285	16	27480797	-0.033699	0.005207	9.9793e-11	560511	T	C	0.033259	0.008638	1.97902
white blood cell count	rs247826	16	84582965	0.033815	0.002233	9.58959e-52	560506	T	C	0.220606	0.0202111	4.68516
white blood cell count	rs17232826	16	89842784	-0.021831	0.003087	1.59993e-12	562163	T	C	0.10177	0.00942314	2.16701
white blood cell count	rs2259855	17	28097860	-0.023612	0.001849	2.66011e-37	562240	C	T	0.52533	0.017018	3.94436
white blood cell count	rs9900613	17	74674857	-0.011338	0.001867	1.29999e-09	561293	T	C	0.43077	0.00809831	1.85697
white blood cell count	rs2314339	17	38253212	0.027194	0.002851	1.51985e-21	557350	T	C	0.124894	0.012769	2.92106
white blood cell count	rs56378716	17	56356502	0.107631	0.008291	1.69981e-38	561450	G	A	0.01278	0.0173134	4.00836
white blood cell count	rs2665405	17	57875292	0.035373	0.001844	5.62989e-82	562241	A	G	0.547743	0.0255685	5.97817
white blood cell count	rs2282677	17	61986539	0.01138	0.001929	3.79001e-09	560831	C	T	0.405364	0.00786893	1.80246
white blood cell count	rs4789229	17	73796002	0.011726	0.001926	1.17999e-09	562240	T	C	0.644533	0.00811221	1.86333
white blood cell count	rs1109278	17	76248229	-0.014404	0.001932	9.31966e-14	506688	G	A	0.483817	0.0104659	2.17054
white blood cell count	rs1285254	17	77874672	-0.012308	0.002252	4.70002e-08	562240	C	T	0.775119	0.00728457	1.67183
white blood cell count	rs7225843	17	2001825	-0.03151	0.002297	8.58025e-43	559082	C	T	0.203083	0.0183357	4.23147
white blood cell count	rs35592645	17	4616387	0.017479	0.00213	2.38013e-16	561159	A	C	0.248719	0.0109473	2.51689
white blood cell count	rs7502100	17	36598626	0.017816	0.001955	8.4004e-20	562235	C	T	0.366802	0.0121458	2.8012
white blood cell count	rs1024091	17	40771994	0.013797	0.001848	8.70964e-14	562232	T	C	0.557743	0.0099474	2.28907
white blood cell count	rs12936529	17	16168784	-0.025157	0.001845	2.74031e-42	561298	T	C	0.478786	0.0181868	4.21317
white blood cell count	rs16964983	17	27610862	0.021856	0.002434	2.89001e-19	559082	C	T	0.172918	0.0119994	2.75144
white blood cell count	rs2428608	17	46040795	-0.011309	0.001852	1.05e-09	562230	T	C	0.56284	0.00813719	1.86908
white blood cell count	rs35111447	17	62372190	-0.017887	0.003105	8.55993e-09	562235	T	C	0.098264	0.00767766	1.76273
white blood cell count	rs62089697	17	2726325	0.017652	0.002518	2.48028e-12	562238	A	G	0.172097	0.009341	2.14823
white blood cell count	rs4790752	17	5115877	-0.017539	0.001845	2.11009e-21	562232	T	C	0.450783	0.012668	2.92315
white blood cell count	rs146207734	17	16472850	-0.054274	0.008237	4.58036e-11	507056	T	A	0.017496	0.00924576	1.91654
white blood cell count	rs55767800	17	17674967	-0.018378	0.002003	4.70977e-20	508419	C	T	0.632257	0.0128601	2.68274
white blood cell count	rs17660636	17	35966490	0.011343	0.001935	4.67003e-09	561301	G	A	0.357796	0.00781948	1.79255
white blood cell count	rs4794820	17	38089344	0.07212	0.001861	1e-200	561295	G	A	0.552137	0.0403152	9.55477
white blood cell count	rs4239149	17	41328095	0.016302	0.001945	5.57956e-17	560511	G	A	0.656343	0.0111842	2.56897
white blood cell count	rs2084312	17	72695211	0.028894	0.002311	7.67008e-36	561156	T	C	0.800412	0.0166814	3.85755
white blood cell count	rs9747839	17	81084522	0.019024	0.002193	4.45964e-18	469305	G	C	0.476185	0.0126496	2.43431
white blood cell count	rs11874453	18	20750400	-0.011551	0.001904	1.36e-09	560213	A	G	0.532635	0.00809642	1.85294
white blood cell count	rs67491878	18	78003207	0.011131	0.001914	6.15007e-09	562238	C	A	0.60436	0.00775175	1.77988
white blood cell count	rs78285907	18	21622003	0.019812	0.003341	3.09999e-09	562243	T	A	0.089011	0.00790319	1.81495
white blood cell count	rs75354229	18	42078782	0.02445	0.002749	6.22014e-19	562234	T	C	0.128659	0.0118527	2.73278
white blood cell count	rs718515	18	43856297	-0.016391	0.001858	1.20005e-18	562240	A	G	0.551929	0.0117549	2.70998
white blood cell count	rs4468717	18	3457606	-0.020008	0.003471	8.41008e-09	560512	T	C	0.077837	0.00769343	1.76094
white blood cell count	rs303753	18	21074922	-0.019587	0.00196	1.77992e-23	562233	A	G	0.34473	0.0133148	3.07443
white blood cell count	rs8084255	18	48144754	0.019947	0.001905	1.26009e-25	562237	T	C	0.375635	0.0139543	3.22421
white blood cell count	rs12956324	18	67537270	0.013776	0.001875	2.09991e-13	562197	A	C	0.402959	0.00979189	2.25279
white blood cell count	rs7235882	18	19684119	0.017758	0.003188	2.59998e-08	561300	T	C	0.093753	0.00742966	1.70252
white blood cell count	rs72982988	18	57802714	-0.01277	0.002204	7.10003e-09	562237	A	G	0.232903	0.00771964	1.77245
white blood cell count	rs17758695	18	60920854	-0.055946	0.005728	1.66994e-22	559933	T	C	0.028609	0.0130422	2.99828
white blood cell count	rs72973711	18	74072245	-0.031751	0.003713	1.27997e-17	561154	T	A	0.067073	0.0114069	2.62374
white blood cell count	rs11669443	19	1109215	0.013882	0.002267	9.49992e-10	508415	A	G	0.236724	0.00857939	1.782
white blood cell count	rs2290669	19	16495774	-0.047616	0.002308	1.51985e-94	560514	C	A	0.786444	0.0275431	6.43302
white blood cell count	rs76378167	19	18433714	0.023127	0.004041	1.06999e-08	508413	A	G	0.061252	0.00802079	1.66503
white blood cell count	rs4805881	19	33896432	-0.01642	0.001984	1.32008e-16	562242	C	A	0.665284	0.0110309	2.54122
white blood cell count	rs2194067	19	35464727	0.012618	0.001886	2.30994e-11	561155	T	C	0.415502	0.00892361	2.04741
white blood cell count	rs4760	19	44153100	-0.070234	0.002594	2.208e-161	560511	G	A	0.152719	0.0361341	8.51472
white blood cell count	rs71352239	19	45429543	-0.01291	0.002182	3.36001e-09	507479	T	C	0.323814	0.00830008	1.72031
white blood cell count	rs571497	19	7827830	-0.036357	0.002584	6.31975e-45	559429	A	G	0.154843	0.0188001	4.34341
white blood cell count	rs2358581	19	10391611	-0.028224	0.002196	9.36052e-38	506961	G	T	0.73286	0.0180354	3.77127
white blood cell count	rs35112940	19	51738917	-0.025968	0.002241	5.20955e-31	561448	A	G	0.215982	0.0154525	3.57077
white blood cell count	rs73036517	19	45744842	-0.052727	0.00211	1.07895e-137	562226	G	A	0.258764	0.0332928	7.84617
white blood cell count	rs309190	19	47629264	-0.030461	0.003167	7.05018e-22	507330	C	T	0.893852	0.013495	2.81093
white blood cell count	rs7246841	19	1030431	0.022477	0.002216	3.78007e-24	502283	C	T	0.731395	0.014302	2.95166
white blood cell count	rs6055955	20	8604181	-0.022202	0.001845	2.63027e-33	560513	T	C	0.508614	0.0160595	3.70711
white blood cell count	rs6062468	20	62268955	0.010809	0.001937	2.45997e-08	506687	T	C	0.508105	0.00783334	1.62026
white blood cell count	rs2327028	20	8140925	-0.013484	0.001851	3.3597e-13	562241	T	C	0.475724	0.00970731	2.23331
white blood cell count	rs6029234	20	39259278	0.024169	0.001905	7.57007e-37	561154	C	G	0.624198	0.0169254	3.91492
white blood cell count	rs6051431	20	2831990	0.011858	0.001931	8.43995e-10	562230	T	C	0.351093	0.0081836	1.87983
white blood cell count	rs34952318	20	11177055	-0.033097	0.004378	4.24033e-14	562240	A	G	0.050283	0.010073	2.31831
white blood cell count	rs1891033	20	36900466	0.015029	0.002482	1.43999e-09	559079	C	T	0.16941	0.00809232	1.84823
white blood cell count	rs3752562	20	42219831	0.013547	0.002209	8.96995e-10	557992	A	G	0.774844	0.00820165	1.86975
white blood cell count	rs2904270	20	49185272	-0.015318	0.001844	1.02991e-16	562241	A	G	0.517092	0.0110703	2.55039
white blood cell count	rs2427599	20	62687921	0.055692	0.009529	5.21003e-09	508417	T	C	0.010727	0.00819055	1.70057
white blood cell count	rs6045615	20	1931582	-0.019319	0.001982	1.99022e-22	560509	C	A	0.330205	0.0130117	2.99427
white blood cell count	rs990558	21	36914669	-0.011062	0.001929	1e-08	562243	T	C	0.36139	0.00764251	1.75462
white blood cell count	rs9977672	21	40463283	-0.021872	0.002122	7.07946e-25	562242	A	G	0.259116	0.0137346	3.17276
white blood cell count	rs7283930	21	30461373	-0.011714	0.002102	2.56998e-08	562234	T	C	0.73874	0.00742618	1.70456
white blood cell count	rs28574812	21	16384940	-0.016041	0.002537	2.65999e-10	562202	G	A	0.15791	0.00842515	1.93569
white blood cell count	rs35990176	21	44472118	0.011569	0.001871	6.45996e-10	562228	C	A	0.451059	0.0082401	1.89291
white blood cell count	rs2298695	21	47655027	-0.015731	0.001881	6.51028e-17	560513	C	A	0.396473	0.0111598	2.56333
white blood cell count	rs5746990	22	17563536	-0.015117	0.001903	2.05022e-15	562236	A	G	0.622693	0.0105863	2.43767
white blood cell count	rs2857633	22	30114333	-0.013283	0.002098	2.52e-10	560513	C	T	0.727142	0.00844899	1.93536
white blood cell count	rs1033415	22	39888774	0.012676	0.002046	6.00994e-10	507333	G	A	0.650368	0.00869041	1.8014
white blood cell count	rs2076211	22	44329078	-0.018018	0.002546	1.53003e-12	559078	T	C	0.158474	0.00945739	2.16298
white blood cell count	rs5746451	22	18126020	0.019536	0.001849	4.60999e-26	561295	C	T	0.504194	0.0140925	3.25112
white blood cell count	rs34505104	22	24624609	-0.02041	0.002056	3.3597e-23	562224	G	A	0.304866	0.0132307	3.05469
white blood cell count	rs47341	22	43560763	0.015865	0.001975	1.00995e-15	506394	T	C	0.396441	0.0112774	2.3394
white blood cell count	rs9625746	22	29637658	-0.018377	0.001915	8.77001e-22	562221	C	G	0.41186	0.0127894	2.95148
white blood cell count	rs713909	22	39532420	-0.020157	0.001899	2.74979e-26	562239	C	G	0.431992	0.0141452	3.26897

## Sheet: Table S2
Table S2. Instrument SNPs selected from neutrophil cell count.
exposure	SNP	chr.exposure	pos.exposure	beta.exposure	se.exposure	pval.exposure	samplesize.exposure	effect_allele.exposure	other_allele.exposure	eaf.exposure	r2	F_stat
neutrophil cell count	rs17440390	1	67190563	0.016462	0.002896	1.34999e-08	519287	T	C	0.126191	0.00788138	1.67102
neutrophil cell count	rs116631966	1	93229909	0.040344	0.006236	1.02e-10	516330	A	G	0.02482	0.00899535	1.89842
neutrophil cell count	rs60124939	1	174075302	-0.017814	0.002517	1.51985e-12	519272	T	C	0.176181	0.00981444	2.08487
neutrophil cell count	rs4844622	1	208034329	-0.023379	0.002236	1.44012e-25	519288	T	C	0.240327	0.0145023	3.09544
neutrophil cell count	rs4626924	1	234909298	0.019408	0.001963	4.98999e-23	517875	T	C	0.551299	0.0137305	2.92041
neutrophil cell count	rs284317	1	10731625	0.01361	0.002018	1.59993e-11	473456	G	A	0.495955	0.00979277	1.8958
neutrophil cell count	rs10917107	1	22329414	-0.007112	0.001245	1.13999e-08	516769	A	G	0.687344	0.00794069	1.67549
neutrophil cell count	rs12118277	1	56609296	0.014887	0.002004	1.15001e-13	519279	T	C	0.351878	0.0102997	2.18904
neutrophil cell count	rs74076327	1	56979431	-0.038703	0.004641	7.85055e-17	519285	C	T	0.044994	0.0115636	2.46086
neutrophil cell count	rs55851397	1	108761014	0.012404	0.002038	1.17999e-09	517875	A	C	0.364781	0.00845252	1.78824
neutrophil cell count	rs520910	1	156108048	-0.022414	0.003861	6.62995e-09	519284	C	T	0.066787	0.0080485	1.70673
neutrophil cell count	rs41272536	1	183440531	-0.03588	0.004892	2.33024e-13	475807	G	A	0.046043	0.0106235	2.06862
neutrophil cell count	rs17728	1	205241659	0.023764	0.003344	1.22999e-12	518349	C	T	0.909008	0.00986386	2.09173
neutrophil cell count	rs35915186	1	224654623	0.024312	0.002345	3.67029e-25	519287	C	T	0.215051	0.0143787	3.06867
neutrophil cell count	rs11580229	1	227210820	-0.023208	0.002028	2.75994e-30	517887	A	G	0.46164	0.0158894	3.38709
neutrophil cell count	rs486650	1	234819885	-0.013892	0.001923	5.19039e-13	517885	T	C	0.469271	0.0100326	2.12595
neutrophil cell count	rs112203773	1	27019131	-0.011916	0.002062	7.69999e-09	519283	A	C	0.082773	0.00801363	1.69927
neutrophil cell count	rs3917932	1	36943916	-0.05153	0.001947	2.99916e-154	518191	G	C	0.577138	0.0367291	8.00352
neutrophil cell count	rs55873273	1	36972428	0.058951	0.006827	6.24022e-18	519288	C	T	0.020243	0.0119723	2.5489
neutrophil cell count	rs150649461	1	92925654	0.052764	0.008277	1.89998e-10	518827	C	G	0.015034	0.00884216	1.87487
neutrophil cell count	rs694180	1	111726213	0.018797	0.002017	1.23994e-20	516807	G	A	0.656276	0.0129539	2.74736
neutrophil cell count	rs3014874	1	153337943	0.012124	0.002182	2.81002e-08	518345	A	G	0.265115	0.00771253	1.63196
neutrophil cell count	rs3843301	1	161614401	-0.018912	0.002076	8.69961e-20	518195	G	T	0.364763	0.0126461	2.68848
neutrophil cell count	rs1886654	1	236105910	-0.058459	0.003081	3.07964e-80	519287	C	T	0.892013	0.0263142	5.68477
neutrophil cell count	rs4925756	1	248048016	-0.013002	0.002091	5.13996e-10	518202	T	C	0.691891	0.00863297	1.82791
neutrophil cell count	rs1135172	1	11301714	0.012078	0.002164	2.45997e-08	517263	G	A	0.729972	0.00775285	1.63711
neutrophil cell count	rs3754224	1	43423622	-0.016714	0.002194	2.70023e-14	519274	C	T	0.270043	0.0105627	2.24551
neutrophil cell count	rs6672898	1	46290588	-0.019192	0.00193	2.92012e-23	518344	A	G	0.435247	0.0137986	2.93778
neutrophil cell count	rs41313381	1	79411968	0.058668	0.005486	1.16011e-26	516808	A	C	0.030511	0.0148655	3.15891
neutrophil cell count	rs7555995	1	150212707	-0.014902	0.002132	2.86022e-12	519283	G	C	0.284874	0.0096919	2.05862
neutrophil cell count	rs34599082	1	159175494	-0.173021	0.008416	7.26942e-94	518431	T	C	0.013435	0.0285331	6.16798
neutrophil cell count	rs114427170	1	159240076	0.031948	0.005372	2.81002e-09	519262	A	G	0.036578	0.00824612	1.74891
neutrophil cell count	rs2312675	1	166922533	-0.019845	0.002343	2.60976e-17	519287	C	T	0.211949	0.0117431	2.49951
neutrophil cell count	rs56188865	1	247606276	-0.027427	0.001984	1.93019e-43	518206	C	T	0.373715	0.0191946	4.10797
neutrophil cell count	rs10864368	1	8918313	0.023683	0.001914	4.00959e-35	519281	C	T	0.502691	0.0171574	3.67202
neutrophil cell count	rs3762297	1	31231680	0.023896	0.002522	2.83009e-21	517881	T	C	0.183345	0.0131566	2.79676
neutrophil cell count	rs6678033	1	66077624	-0.042708	0.001986	1.45881e-102	517887	A	G	0.367919	0.0298668	6.45835
neutrophil cell count	rs6679677	1	114303808	-0.037885	0.003175	8.6896e-33	518827	A	C	0.100303	0.0165545	3.5377
neutrophil cell count	rs2808519	1	200361914	0.016109	0.002179	1.50003e-13	518347	T	G	0.737582	0.0102599	2.17658
neutrophil cell count	rs35020138	1	247570221	-0.017619	0.002063	1.42004e-17	517267	C	T	0.675273	0.0118642	2.51573
neutrophil cell count	rs77552263	2	43786818	0.048554	0.00358	7.18952e-42	519287	A	G	0.077954	0.01881	4.03252
neutrophil cell count	rs114050631	2	219020958	-0.16255	0.010051	8.73977e-59	512494	T	C	0.011126	0.0225763	4.79474
neutrophil cell count	rs79047930	2	220165527	0.053423	0.008352	1.63999e-10	471581	T	C	0.014695	0.0093073	1.79377
neutrophil cell count	rs12328347	2	43351269	-0.016095	0.001997	7.97076e-16	519284	G	T	0.372663	0.0111768	2.3776
neutrophil cell count	rs2729707	2	160687231	-0.035655	0.002553	2.67979e-44	518337	G	A	0.830755	0.0193885	4.15135
neutrophil cell count	rs2632372	2	169717541	-0.020982	0.001915	6.68036e-28	518345	C	T	0.503861	0.0152067	3.2422
neutrophil cell count	rs2052249	2	202665227	-0.01267	0.002223	1.23001e-08	517884	A	C	0.250937	0.00791414	1.67346
neutrophil cell count	rs6432335	2	12928971	0.012236	0.001931	2.42003e-10	515519	G	T	0.451562	0.00881866	1.85786
neutrophil cell count	rs72789923	2	24394504	0.020456	0.002076	6.95024e-23	518346	C	A	0.307359	0.0136781	2.91177
neutrophil cell count	rs1260326	2	27730940	-0.032512	0.001958	6.91035e-62	517885	C	T	0.602032	0.0230616	4.95205
neutrophil cell count	rs116447416	2	37501547	-0.037054	0.005232	1.46994e-12	519286	G	A	0.035073	0.00982073	2.08627
neutrophil cell count	rs11691193	2	111854524	0.015007	0.002371	2.52e-10	517888	T	C	0.217738	0.00878979	1.86028
neutrophil cell count	rs6734238	2	113841030	0.03936	0.00195	1.58016e-90	517886	G	A	0.40298	0.0280256	6.04872
neutrophil cell count	rs354703	2	143883952	0.01478	0.001954	4.08037e-14	518345	C	T	0.593464	0.0104978	2.22756
neutrophil cell count	rs3856364	2	145477217	0.014282	0.002069	5.27959e-12	517267	G	C	0.679714	0.00959041	2.02891
neutrophil cell count	rs6740847	2	182308352	0.021748	0.00194	3.95003e-29	517889	G	A	0.562056	0.0155653	3.31692
neutrophil cell count	rs14243	2	234115739	0.013507	0.00247	4.66004e-08	474409	G	A	0.210721	0.00793244	1.53588
neutrophil cell count	rs4074882	2	237780727	0.02794	0.002198	5.61048e-37	517889	C	T	0.741751	0.0176506	3.76928
neutrophil cell count	rs4632345	2	16702654	-0.012199	0.00206	3.23996e-09	518345	A	G	0.677982	0.00822094	1.74043
neutrophil cell count	rs6723009	2	42474615	0.012066	0.002153	2.15001e-08	518349	C	T	0.717442	0.00777721	1.64576
neutrophil cell count	rs75475627	2	54787592	0.033029	0.00369	3.76011e-19	519287	G	C	0.076758	0.0124104	2.64333
neutrophil cell count	rs11894199	2	128543369	0.011047	0.001969	2.07e-08	518349	A	C	0.387646	0.00778634	1.64771
neutrophil cell count	rs11689257	2	162958353	-0.024562	0.00388	2.50998e-10	518346	A	G	0.069886	0.00878676	1.86128
neutrophil cell count	rs62189859	2	182254087	0.014074	0.002232	2.95999e-10	518349	C	T	0.244372	0.00875131	1.85372
neutrophil cell count	rs1047891	2	211540507	-0.019307	0.002064	8.79023e-21	518348	A	C	0.315122	0.0129853	2.76235
neutrophil cell count	rs11690365	2	220018090	0.011899	0.002008	3.21004e-09	517267	G	T	0.63957	0.00823163	1.73907
neutrophil cell count	rs7575465	2	27291661	-0.012733	0.001942	5.70953e-11	518344	A	G	0.553396	0.00909895	1.92801
neutrophil cell count	rs2421200	2	61711815	-0.020525	0.001917	1.02991e-26	519279	T	G	0.486641	0.0148454	3.16973
neutrophil cell count	rs6731993	2	65642097	0.022846	0.001961	2.45019e-31	519280	T	A	0.408305	0.016157	3.45439
neutrophil cell count	rs17026212	2	85551696	-0.016843	0.001917	1.61994e-18	518182	G	T	0.512906	0.0121975	2.59188
neutrophil cell count	rs796056	2	101735276	0.022344	0.001977	1.42988e-29	518348	C	A	0.62431	0.0156829	3.34535
neutrophil cell count	rs35789178	2	102603925	0.017959	0.002466	3.41036e-13	518346	G	T	0.186171	0.0101071	2.14383
neutrophil cell count	rs11683933	2	127886955	0.030649	0.004249	5.72005e-13	518348	A	C	0.055134	0.0100097	2.12297
neutrophil cell count	rs188653407	2	160671563	-0.051211	0.00647	2.57988e-15	518245	G	C	0.022861	0.0109867	2.33201
neutrophil cell count	rs13392977	2	192514856	0.028237	0.004266	3.72992e-11	518349	A	G	0.053967	0.00918679	1.94681
neutrophil cell count	rs55729107	2	232582085	-0.017505	0.002341	7.87046e-14	518335	G	A	0.225567	0.0103785	2.20195
neutrophil cell count	rs1366045	3	42909050	-0.021881	0.001969	1.20005e-28	519283	C	T	0.38497	0.0154073	3.2916
neutrophil cell count	rs6414435	3	47121140	0.01709	0.002039	5.57057e-17	519286	G	A	0.591762	0.0116198	2.47296
neutrophil cell count	rs12487658	3	71528943	0.017015	0.002418	2.06016e-12	517265	T	C	0.801636	0.00977463	2.06826
neutrophil cell count	rs11721064	3	98408826	0.01439	0.001974	3.22033e-13	519283	T	G	0.609084	0.0101087	2.14807
neutrophil cell count	rs2734031	3	128301390	-0.067521	0.003335	4.20049e-91	519288	C	T	0.907968	0.0280785	6.07694
neutrophil cell count	rs2046934	3	151057642	0.015004	0.002487	1.66001e-09	519288	A	G	0.82324	0.00836478	1.77437
neutrophil cell count	rs9842724	3	63804761	-0.014286	0.00242	3.67003e-09	519286	C	T	0.800478	0.008185	1.73592
neutrophil cell count	rs56174170	3	184091881	0.016826	0.002805	2.04e-09	519283	C	T	0.139347	0.00831847	1.76445
neutrophil cell count	rs7626444	3	196504902	-0.020801	0.001946	1.26999e-26	519285	C	G	0.4215	0.0148183	3.16391
neutrophil cell count	rs56217149	3	12962914	0.017409	0.002789	4.45e-10	475805	A	G	0.150714	0.00904211	1.75788
neutrophil cell count	rs6779340	3	58033701	-0.015247	0.002042	8.6896e-14	518346	G	C	0.336877	0.0103603	2.1981
neutrophil cell count	rs7639292	3	107295665	-0.022268	0.00257	4.82948e-18	519283	T	C	0.169103	0.012013	2.55763
neutrophil cell count	rs6764912	3	128372487	-0.037245	0.004039	3.13979e-20	517423	A	G	0.065313	0.0128084	2.71935
neutrophil cell count	rs11712552	3	140957762	0.030473	0.002893	6.4506e-26	519274	G	A	0.126219	0.0146077	3.1182
neutrophil cell count	rs9819371	3	141206800	-0.043123	0.003916	3.63999e-28	519285	T	C	0.064869	0.0152691	3.26164
neutrophil cell count	rs789858	3	194405966	0.013974	0.001961	1.07004e-12	519284	T	C	0.403723	0.00988165	2.09933
neutrophil cell count	rs58605236	3	119697032	-0.013899	0.001984	2.52988e-12	519283	A	T	0.373119	0.00971579	2.06375
neutrophil cell count	rs10049210	3	156797373	0.015339	0.001971	7.5405e-15	519166	C	T	0.403384	0.0107901	2.29392
neutrophil cell count	rs11716015	3	169320058	-0.012851	0.001992	1.16001e-10	517889	T	C	0.635724	0.00895473	1.8955
neutrophil cell count	rs3749440	3	183702089	0.017362	0.001984	2.19989e-18	517883	G	A	0.372369	0.0121532	2.58083
neutrophil cell count	rs218264	4	55408875	0.031802	0.002233	5.58985e-46	519286	T	A	0.250834	0.0197496	4.238
neutrophil cell count	rs7684253	4	57727311	0.014152	0.001942	3.29003e-13	517886	T	C	0.550374	0.0101184	2.14432
neutrophil cell count	rs16850073	4	74703999	0.052054	0.001999	2.11836e-149	517888	T	C	0.374485	0.0361507	7.86813
neutrophil cell count	rs4145952	4	120155806	-0.013326	0.001959	1.05999e-11	519287	A	C	0.399341	0.00943335	2.0032
neutrophil cell count	rs2290846	4	151199080	0.018804	0.002127	9.91973e-19	517885	A	G	0.284312	0.0122774	2.60756
neutrophil cell count	rs6817881	4	152223904	0.014302	0.001931	1.3499e-13	518344	T	C	0.499266	0.0102794	2.18075
neutrophil cell count	rs35734242	4	706700	0.023416	0.002022	5.42001e-31	474868	C	T	0.427831	0.016797	3.28475
neutrophil cell count	rs6855981	4	3148276	-0.016368	0.001987	1.85012e-16	517885	A	G	0.372933	0.0114375	2.4271
neutrophil cell count	rs7658676	4	39603132	0.011122	0.002017	3.57998e-08	516807	T	C	0.353026	0.00766492	1.61697
neutrophil cell count	rs11723621	4	72615362	-0.026932	0.002109	2.66993e-37	519287	G	A	0.290775	0.0177072	3.79185
neutrophil cell count	rs7687658	4	88220509	0.011065	0.001937	1.13999e-08	519282	G	A	0.434196	0.00792146	1.67956
neutrophil cell count	rs7679673	4	106061534	-0.023824	0.001977	2.14981e-33	517887	A	C	0.379766	0.0167303	3.56939
neutrophil cell count	rs140311179	4	26295540	-0.024877	0.004378	1.36e-08	519275	G	C	0.051153	0.00787972	1.67062
neutrophil cell count	rs28530750	4	36312542	0.05608	0.004812	2.35993e-31	518347	A	G	0.043105	0.016176	3.45226
neutrophil cell count	rs723585	4	55503194	-0.022283	0.001915	2.9703e-31	519286	G	A	0.483522	0.0161341	3.44945
neutrophil cell count	rs2522440	4	108644404	0.018925	0.003409	2.90001e-08	519288	C	T	0.911887	0.00769787	1.63181
neutrophil cell count	rs11735662	4	145026126	0.047562	0.00534	5.58985e-19	519284	T	C	0.033581	0.0123495	2.63018
neutrophil cell count	rs6831590	4	6943776	-0.020382	0.001987	1.15001e-24	519283	T	G	0.367295	0.0142264	3.03569
neutrophil cell count	rs10012827	4	41543318	0.016277	0.002957	3.80996e-08	518202	T	C	0.124277	0.00763936	1.61591
neutrophil cell count	rs1371794	4	74948054	-0.07253	0.00198	1e-200	519286	C	A	0.622286	0.0419114	9.20169
neutrophil cell count	rs17213043	4	105546979	0.046028	0.00579	1.97015e-15	519287	G	C	0.028346	0.0110222	2.34435
neutrophil cell count	rs6877725	5	68610623	-0.025077	0.001941	3.97009e-38	518337	C	T	0.444789	0.0179283	3.83301
neutrophil cell count	rs6859727	5	71742622	-0.04036	0.002931	4.29042e-43	519287	C	T	0.878025	0.0190947	4.09474
neutrophil cell count	rs62375385	5	86268229	0.014183	0.00243	5.45997e-09	519285	C	T	0.193932	0.00809355	1.71636
neutrophil cell count	rs249677	5	141539339	0.02335	0.001997	1.46994e-31	519286	A	C	0.634081	0.0162172	3.46751
neutrophil cell count	rs10447304	5	179172098	-0.016591	0.001919	5.57956e-18	519276	A	G	0.505743	0.0119902	2.55269
neutrophil cell count	rs155795	5	179333233	0.01337	0.001986	1.71002e-11	519279	C	G	0.384255	0.00933733	1.98259
neutrophil cell count	rs464609	5	34654477	0.010683	0.001927	3.02002e-08	517885	A	G	0.544404	0.00769843	1.6275
neutrophil cell count	rs12658947	5	57552464	0.01303	0.002195	3.01002e-09	519284	G	A	0.256773	0.00823029	1.7456
neutrophil cell count	rs141010613	5	131537191	-0.04364	0.00778	2.07998e-08	519284	A	G	0.01679	0.00777817	1.64895
neutrophil cell count	rs4535497	5	1107428	-0.014386	0.002038	1.74985e-12	472977	A	C	0.569887	0.010255	1.9842
neutrophil cell count	rs7705526	5	1285974	0.033578	0.002174	9.18967e-54	470937	A	C	0.327035	0.0224895	4.38676
neutrophil cell count	rs62360185	5	57274612	-0.015947	0.002452	8.05008e-11	519288	G	A	0.190708	0.00901924	1.91446
neutrophil cell count	rs2432142	5	96275201	0.01491	0.001945	1.89017e-14	519264	A	G	0.435047	0.0106265	2.25919
neutrophil cell count	rs1445171	5	100046075	0.014312	0.001927	1.15001e-13	516259	C	T	0.516908	0.0103297	2.18267
neutrophil cell count	rs6878780	5	122093740	0.013346	0.001938	6.01035e-12	519264	C	T	0.426457	0.00954636	2.02734
neutrophil cell count	rs172240	5	156166739	-0.02044	0.002698	3.71022e-14	519287	A	G	0.850405	0.0105054	2.23327
neutrophil cell count	rs2522051	5	131797578	0.024	0.00193	1.88018e-35	516807	C	T	0.454362	0.0172829	3.68163
neutrophil cell count	rs6891328	5	133851526	0.012329	0.001947	2.47002e-10	519288	C	G	0.583149	0.00878222	1.86371
neutrophil cell count	rs2561758	5	173205282	-0.034011	0.002173	3.4898e-55	518348	G	A	0.72298	0.0217278	4.66345
neutrophil cell count	rs13190036	5	176737720	-0.021805	0.003135	3.62994e-12	519287	G	A	0.891442	0.00964533	2.04865
neutrophil cell count	rs1966479	5	118627271	0.014401	0.002026	1.21004e-12	518345	G	A	0.660217	0.00986703	2.09239
neutrophil cell count	rs2082382	5	148200553	-0.029475	0.001942	5.39014e-52	519287	A	G	0.552392	0.0210501	4.52309
neutrophil cell count	rs11753041	6	20735494	0.011206	0.001968	1.26999e-08	519283	C	T	0.395413	0.0078959	1.67411
neutrophil cell count	rs80296299	6	31321623	0.026058	0.003037	1e-17	518204	T	C	0.116261	0.0119097	2.53008
neutrophil cell count	rs62429983	6	121862273	0.016402	0.002723	1.76999e-09	519285	A	G	0.144922	0.00835041	1.77129
neutrophil cell count	rs1490384	6	126851160	-0.014654	0.001917	2.18978e-14	519281	T	C	0.501387	0.0106001	2.25359
neutrophil cell count	rs12214269	6	135846518	0.019394	0.001922	6.59933e-24	519286	A	G	0.545471	0.0139902	2.98459
neutrophil cell count	rs72978754	6	138053203	-0.025601	0.003899	5.38022e-11	519285	C	T	0.065785	0.00910301	1.9324
neutrophil cell count	rs10945542	6	158752931	0.011993	0.001925	4.82003e-10	519235	T	C	0.521167	0.00863837	1.83273
neutrophil cell count	rs4712614	6	21382765	-0.01986	0.001977	1.03992e-23	519270	G	T	0.620331	0.0139283	2.97111
neutrophil cell count	rs9267575	6	31811850	-0.026408	0.001965	3.82032e-41	518194	C	T	0.397728	0.0186589	3.99105
neutrophil cell count	rs9378212	6	32445691	0.059685	0.001926	1e-200	517198	T	C	0.469078	0.0419958	9.18377
neutrophil cell count	rs9277764	6	33095762	0.023875	0.002928	3.67959e-16	519282	A	G	0.121794	0.0113073	2.40566
neutrophil cell count	rs10948036	6	42510305	0.029687	0.002362	3.4898e-36	517849	A	C	0.210175	0.0174515	3.72573
neutrophil cell count	rs9479025	6	151698748	0.010877	0.001986	4.47003e-08	516726	T	A	0.518638	0.00761098	1.60525
neutrophil cell count	rs212409	6	159470058	-0.021224	0.001932	4.70977e-28	519285	A	G	0.554194	0.0152368	3.25464
neutrophil cell count	rs6915310	6	16758002	-0.032312	0.00256	1.71002e-36	516445	T	C	0.173979	0.0175535	3.73769
neutrophil cell count	rs9265980	6	31316045	0.057457	0.002514	1.62181e-115	518205	A	G	0.176601	0.0317199	6.87641
neutrophil cell count	rs12189880	6	52366206	-0.016057	0.002269	1.53993e-12	519285	T	C	0.240741	0.00981179	2.08435
neutrophil cell count	rs6927569	6	109621494	0.025882	0.001921	2.39994e-41	519285	C	T	0.523171	0.0186869	4.00563
neutrophil cell count	rs3777755	6	12159699	0.0137	0.002081	4.77969e-11	517876	T	C	0.311419	0.00913987	1.935
neutrophil cell count	rs68016381	6	43761645	-0.033783	0.00442	2.22998e-14	519284	T	C	0.051299	0.0105968	2.2529
neutrophil cell count	rs68137036	6	43820215	-0.013048	0.002135	1.02e-09	518344	G	A	0.285148	0.00848107	1.79597
neutrophil cell count	rs915125	6	82463376	-0.017639	0.002142	1.91999e-16	517887	T	C	0.281985	0.0114313	2.42578
neutrophil cell count	rs6454596	6	87980735	-0.025302	0.001921	1.38007e-39	517877	C	G	0.489705	0.0182921	3.90873
neutrophil cell count	rs207253	6	90808423	-0.012355	0.002018	9.41998e-10	518345	A	G	0.407863	0.00849869	1.79973
neutrophil cell count	rs12203592	6	396321	0.013585	0.002405	1.66001e-08	515057	T	C	0.214291	0.00786427	1.65371
neutrophil cell count	rs6936191	6	7201660	0.018088	0.001988	9.86961e-20	518347	C	T	0.608046	0.0126252	2.68477
neutrophil cell count	rs58005484	6	29822432	0.032744	0.002734	5.14044e-33	518198	T	C	0.143931	0.0166251	3.54872
neutrophil cell count	rs7738554	6	41891995	0.014527	0.002216	5.70033e-11	517783	A	T	0.250954	0.00910422	1.92704
neutrophil cell count	rs9402685	6	135419688	-0.033846	0.002214	1.05003e-52	519285	C	T	0.256024	0.0211985	4.55565
neutrophil cell count	rs6924387	6	137082948	0.017269	0.001967	1.72982e-18	519284	G	A	0.412169	0.0121744	2.59242
neutrophil cell count	rs9390461	6	147701217	0.017735	0.001926	3.4898e-20	519285	G	A	0.538879	0.0127697	2.72082
neutrophil cell count	rs56388170	7	28724374	0.070039	0.002132	1e-200	518201	T	G	0.293956	0.0419552	9.19239
neutrophil cell count	rs6463566	7	6528174	-0.016997	0.002314	2.16023e-13	519282	G	C	0.229674	0.0101832	2.16404
neutrophil cell count	rs1474419	7	6692605	0.017679	0.001966	2.54976e-19	517258	C	T	0.578829	0.0124942	2.65096
neutrophil cell count	rs2710804	7	36084529	0.019677	0.001984	3.76011e-23	517886	C	T	0.376402	0.0137697	2.92892
neutrophil cell count	rs4727392	7	97977670	-0.017628	0.002176	5.64937e-16	519280	G	A	0.736446	0.0112351	2.39013
neutrophil cell count	rs7777484	7	2814271	0.011681	0.001945	1.96002e-09	518348	G	A	0.420278	0.00833499	1.76479
neutrophil cell count	rs2158799	7	28277107	0.052002	0.00198	6.53131e-152	519284	G	C	0.611375	0.036408	7.94772
neutrophil cell count	rs3735485	7	45009341	0.029483	0.002681	4.19952e-28	518828	G	A	0.844938	0.0152579	3.25633
neutrophil cell count	rs778732	7	65822360	0.026848	0.003111	6.5298e-18	516807	T	C	0.107318	0.0119938	2.54127
neutrophil cell count	rs4729046	7	92223957	-0.042772	0.003637	6.84069e-32	519288	C	T	0.92416	0.0163071	3.48706
neutrophil cell count	rs2301557	7	92300863	-0.125784	0.007198	2.52988e-68	519288	T	C	0.018212	0.0242327	5.22394
neutrophil cell count	rs9656395	7	130575884	-0.022836	0.003291	4.08037e-12	519284	G	A	0.095253	0.00962244	2.04373
neutrophil cell count	rs7803075	7	130742066	-0.019268	0.002201	2.18978e-18	516804	G	A	0.73519	0.0121666	2.57831
neutrophil cell count	rs73049276	7	8022016	-0.03953	0.004095	5.12979e-22	518347	A	G	0.058516	0.0133962	2.85095
neutrophil cell count	rs12530608	7	18023617	-0.016172	0.002739	3.63003e-09	516802	G	A	0.146298	0.00820716	1.73229
neutrophil cell count	rs10252457	7	47337530	-0.013839	0.001962	1.82012e-12	519248	G	A	0.425632	0.00977991	2.07736
neutrophil cell count	rs17139597	7	64731746	-0.034067	0.004886	3.22998e-12	517885	G	T	0.039897	0.00968123	2.05077
neutrophil cell count	rs33951980	7	73029437	-0.027627	0.00287	6.62979e-22	519280	T	C	0.12936	0.0133476	2.84561
neutrophil cell count	rs76873475	7	75829199	-0.015119	0.002649	1.17999e-08	519283	A	C	0.155842	0.0079133	1.67782
neutrophil cell count	rs3731332	7	92300568	-0.119602	0.006536	9.68947e-75	518348	T	C	0.022894	0.0253978	5.47169
neutrophil cell count	rs7776857	7	22754768	-0.014833	0.002034	3.16009e-13	519283	T	G	0.657131	0.0101123	2.14883
neutrophil cell count	rs981132	7	50281539	0.021149	0.002054	7.87952e-25	517887	G	T	0.678258	0.0142963	3.04256
neutrophil cell count	rs342242	7	106338989	-0.015768	0.001933	3.61993e-16	519285	C	T	0.453135	0.01131	2.40626
neutrophil cell count	rs35759345	7	116388021	0.012607	0.001926	6.19013e-11	519287	T	C	0.449913	0.00907393	1.92618
neutrophil cell count	rs3735311	7	148877737	-0.019532	0.002011	2.81968e-22	518347	C	T	0.648694	0.0134812	2.86929
neutrophil cell count	rs1991651	8	10706411	0.022916	0.001983	7.39946e-31	518204	G	C	0.617966	0.0160424	3.42234
neutrophil cell count	rs34215892	8	21767240	0.038125	0.006009	2.30001e-10	518823	A	G	0.028499	0.00880142	1.86614
neutrophil cell count	rs6468341	8	30279355	0.018973	0.002201	7.10068e-18	519283	C	T	0.742846	0.0119519	2.54446
neutrophil cell count	rs7815046	8	87054885	-0.013143	0.002108	4.64997e-10	519284	C	A	0.303314	0.00864577	1.83449
neutrophil cell count	rs11997631	8	129000499	0.016578	0.00216	1.7398e-14	519287	G	C	0.273556	0.0106411	2.26242
neutrophil cell count	rs12541521	8	129986235	0.012739	0.001935	4.7698e-11	519285	G	A	0.450195	0.00912789	1.93773
neutrophil cell count	rs6985508	8	142337734	-0.027376	0.002089	3.3597e-39	474407	A	G	0.357978	0.0190137	3.72301
neutrophil cell count	rs12716647	8	6901304	0.014273	0.002001	1.02991e-12	519286	C	G	0.637362	0.00988893	2.10091
neutrophil cell count	rs609264	8	61548546	0.012618	0.001939	7.93049e-11	518205	G	T	0.528467	0.00903178	1.91313
neutrophil cell count	rs11993347	8	103919090	-0.021579	0.002282	3.3597e-21	517198	C	T	0.230055	0.0131404	2.78955
neutrophil cell count	rs12550612	8	22966769	-0.030838	0.002548	1.08993e-33	517887	A	G	0.821991	0.0168079	3.58624
neutrophil cell count	rs45577137	8	48651633	0.036447	0.005206	2.63027e-12	468556	G	A	0.04513	0.0102202	1.95881
neutrophil cell count	rs7846314	8	61650831	0.063921	0.002458	4.69894e-149	519288	T	A	0.187341	0.0360596	7.86889
neutrophil cell count	rs4276676	8	68795618	-0.018005	0.00193	1.16011e-20	519285	C	T	0.470378	0.0129328	2.75604
neutrophil cell count	rs2923416	8	42457038	0.011252	0.002051	4.20998e-08	475806	G	A	0.609864	0.00794687	1.54325
neutrophil cell count	rs28571765	8	55449281	-0.022365	0.002368	3.80014e-21	519281	C	T	0.206001	0.0130961	2.79128
neutrophil cell count	rs7816785	8	56797418	-0.021221	0.001967	4.31023e-27	519286	T	C	0.605849	0.0149569	3.19394
neutrophil cell count	rs4734879	8	106583124	-0.02134	0.002144	2.63027e-23	517889	G	A	0.276452	0.0138191	2.93961
neutrophil cell count	rs55964818	8	130605871	-0.036463	0.001948	3.94003e-78	519282	C	T	0.567723	0.0259583	5.60579
neutrophil cell count	rs7005996	8	142241681	0.022897	0.00345	3.32966e-11	475806	T	C	0.905961	0.00961298	1.86994
neutrophil cell count	rs6998846	8	9193341	0.01538	0.002334	4.54046e-11	518207	A	G	0.782787	0.00914755	1.93789
neutrophil cell count	rs16939607	8	79013333	-0.028446	0.002728	1.99022e-25	517886	A	G	0.146029	0.0144792	3.08206
neutrophil cell count	rs3739873	9	34978431	-0.013878	0.002347	3.45001e-09	517888	A	G	0.22025	0.0082102	1.7366
neutrophil cell count	rs17831500	9	116047472	-0.019905	0.002302	5.64027e-18	519278	C	A	0.223581	0.0119885	2.55233
neutrophil cell count	rs10811668	9	22164991	-0.013505	0.002386	1.55998e-08	517867	A	C	0.208459	0.00785775	1.66139
neutrophil cell count	rs626416	9	79326680	-0.019685	0.002278	5.77032e-18	504400	C	G	0.761969	0.0121603	2.51482
neutrophil cell count	rs796007	9	86577541	-0.02067	0.002211	9.41022e-21	519281	A	G	0.252821	0.0129636	2.76267
neutrophil cell count	rs10992394	9	95433830	0.01389	0.002279	1.13999e-09	519282	A	G	0.230846	0.00844873	1.79231
neutrophil cell count	rs1411424	9	113892963	-0.011488	0.001926	2.50998e-09	517885	A	G	0.523053	0.00828274	1.75206
neutrophil cell count	rs4413892	9	139330158	0.033654	0.002228	1.65006e-51	493528	A	G	0.277885	0.0214875	4.38892
neutrophil cell count	rs9411293	9	139929015	-0.01398	0.002118	4.18986e-11	475801	G	C	0.337095	0.00956375	1.86026
neutrophil cell count	rs409801	9	4744743	0.021089	0.001929	8.59014e-28	517264	C	T	0.502787	0.0151909	3.23199
neutrophil cell count	rs3793537	9	35687556	0.012622	0.002117	2.55e-09	519279	C	G	0.291154	0.00826803	1.75365
neutrophil cell count	rs10868825	9	73031065	0.011508	0.002066	2.59998e-08	504396	A	T	0.338117	0.00783753	1.61377
neutrophil cell count	rs10760690	9	102281113	0.011474	0.002038	1.84999e-08	518348	T	G	0.374011	0.00781333	1.65346
neutrophil cell count	rs117468663	9	112745175	0.019488	0.002853	8.73977e-12	519283	T	A	0.133922	0.0094719	2.01145
neutrophil cell count	rs7852409	9	2621482	0.017853	0.002386	7.62079e-14	517264	G	C	0.76511	0.0103952	2.20094
neutrophil cell count	rs6476883	9	4654774	-0.014009	0.001937	4.96021e-13	519286	A	G	0.438614	0.0100276	2.13066
neutrophil cell count	rs1887428	9	4984530	-0.014282	0.002014	1.38995e-12	517267	C	G	0.625223	0.00985066	2.08452
neutrophil cell count	rs13291664	9	282738	0.029314	0.002462	1.18987e-32	519280	G	A	0.187987	0.0165109	3.53132
neutrophil cell count	rs7866863	9	114657707	0.013079	0.002021	1e-10	519277	A	G	0.341388	0.00897394	1.90472
neutrophil cell count	rs12378064	9	127191540	-0.013698	0.002041	1.99022e-11	517261	T	C	0.649709	0.00932478	1.97216
neutrophil cell count	rs2519093	9	136141870	-0.040099	0.00248	9.83105e-59	519279	T	C	0.184749	0.0224183	4.82375
neutrophil cell count	rs2157770	9	136921464	0.02099	0.002214	2.66993e-21	475803	G	A	0.287199	0.0137348	2.68287
neutrophil cell count	rs692594	10	18265893	0.012472	0.001918	8.23e-11	519280	C	G	0.489752	0.00901469	1.91346
neutrophil cell count	rs2807742	10	28781367	0.032553	0.002294	1.16011e-45	518339	A	G	0.771408	0.0196966	4.21867
neutrophil cell count	rs1885474	10	69566751	-0.023515	0.003162	1.07994e-13	519272	G	T	0.103145	0.0103113	2.19151
neutrophil cell count	rs1412445	10	91002804	0.021069	0.002026	2.63998e-25	519288	T	C	0.338068	0.0144223	3.07813
neutrophil cell count	rs1977289	10	96301907	-0.018227	0.001918	2.13993e-21	519280	C	T	0.478516	0.0131793	2.80926
neutrophil cell count	rs10509912	10	112029405	-0.021052	0.00281	7.0194e-14	519287	A	T	0.134894	0.0103899	2.20845
neutrophil cell count	rs10906393	10	13536512	0.01719	0.001943	9.66051e-19	519282	T	A	0.577559	0.012265	2.61195
neutrophil cell count	rs72790862	10	44880260	-0.021031	0.002085	6.70965e-24	519284	C	T	0.307083	0.013988	2.9841
neutrophil cell count	rs1250568	10	81045280	-0.01382	0.002024	8.88996e-12	475803	C	T	0.435133	0.00989163	1.92468
neutrophil cell count	rs72836628	10	113902454	-0.015453	0.002227	4.07005e-12	518199	T	C	0.248064	0.00963301	2.0417
neutrophil cell count	rs3781454	10	126348565	0.024234	0.002094	6.26037e-31	519286	A	G	0.677892	0.0160456	3.43022
neutrophil cell count	rs1571956	10	30504708	0.013715	0.002029	1.42988e-11	517267	A	G	0.646094	0.0093916	1.98645
neutrophil cell count	rs10995477	10	65010672	-0.030415	0.001923	2.86022e-56	519284	C	T	0.473501	0.0219279	4.7159
neutrophil cell count	rs3747869	10	73520632	0.032659	0.003343	1.61994e-22	474409	C	A	0.900896	0.0141733	2.76162
neutrophil cell count	rs72825306	10	93748263	0.015083	0.002571	4.56005e-09	519287	G	A	0.167458	0.00813512	1.72526
neutrophil cell count	rs7917772	10	104487443	0.016148	0.001992	5.41003e-16	518346	A	G	0.631343	0.0112526	2.38955
neutrophil cell count	rs180941	10	115720674	-0.013018	0.002003	8.32914e-11	518205	A	G	0.625196	0.00902153	1.91094
neutrophil cell count	rs9419387	10	133758358	-0.012402	0.001962	2.65999e-10	517886	A	G	0.405212	0.0087782	1.85779
neutrophil cell count	rs9804265	10	25214050	-0.04002	0.001997	2.78997e-89	519285	C	A	0.366957	0.0277904	6.01278
neutrophil cell count	rs10786325	10	99068738	0.042348	0.001955	6.05341e-104	519281	G	C	0.595938	0.0300307	6.51244
neutrophil cell count	rs10833024	11	3010390	0.01633	0.002081	4.51024e-15	519285	T	C	0.310102	0.0108788	2.31351
neutrophil cell count	rs9988894	11	12876944	0.014978	0.002075	5.5195e-13	516450	G	C	0.323507	0.0100349	2.12052
neutrophil cell count	rs10750623	11	101782811	-0.010965	0.001926	1.28e-08	519285	A	G	0.457717	0.00789402	1.67371
neutrophil cell count	rs8705	11	128328913	-0.018333	0.002092	1.97015e-18	516637	A	G	0.31676	0.0121851	2.58145
neutrophil cell count	rs7115703	11	306920	0.044398	0.00202	5.3827e-107	467599	A	T	0.513619	0.0321146	6.28141
neutrophil cell count	rs4909932	11	10475967	0.013425	0.001963	8.35988e-12	516804	G	A	0.597552	0.00950345	2.00853
neutrophil cell count	rs58984522	11	43490624	-0.011027	0.002017	4.70999e-08	519287	C	T	0.346098	0.00757932	1.60648
neutrophil cell count	rs11039195	11	47375193	0.018481	0.00207	4.53002e-19	518155	A	G	0.317401	0.0123953	2.6343
neutrophil cell count	rs636317	11	60019150	0.014297	0.00195	2.33991e-13	519286	T	C	0.591234	0.0101683	2.16086
neutrophil cell count	rs174548	11	61571348	-0.023928	0.002072	7.91043e-31	518341	G	C	0.312967	0.0160323	3.42106
neutrophil cell count	rs2282611	11	76154846	-0.012603	0.002063	1.03001e-09	517886	G	T	0.319925	0.00848265	1.79471
neutrophil cell count	rs7947419	11	134006964	0.02247	0.004063	3.27002e-08	519222	T	C	0.059601	0.00766917	1.62547
neutrophil cell count	rs2468832	11	18163882	0.015199	0.002272	2.33024e-11	519284	A	C	0.238866	0.0092746	1.96916
neutrophil cell count	rs12802157	11	28060285	0.012586	0.002206	1.2e-08	518343	C	A	0.252333	0.00791649	1.67545
neutrophil cell count	rs7934719	11	108341864	0.018084	0.001959	2.81968e-20	519271	T	C	0.413488	0.0128016	2.72764
neutrophil cell count	rs73000965	11	113982321	0.029201	0.002076	6.62979e-45	519286	A	T	0.315728	0.0195083	4.1852
neutrophil cell count	rs148713124	11	118225200	0.088156	0.010527	5.85059e-17	515788	T	G	0.008947	0.0116511	2.46291
neutrophil cell count	rs1159649	11	12135604	-0.013612	0.002083	6.57052e-11	519285	G	C	0.315669	0.00906156	1.92352
neutrophil cell count	rs2852800	11	113954925	0.0161	0.002224	4.6505e-13	519287	G	C	0.738635	0.0100397	2.13327
neutrophil cell count	rs10849020	12	4332009	-0.024062	0.002361	2.33991e-24	516457	G	C	0.210147	0.0141695	3.00683
neutrophil cell count	rs7488780	12	20579392	-0.013665	0.002391	1.12001e-08	519284	C	G	0.204545	0.00792562	1.68046
neutrophil cell count	rs1245035	12	64976049	0.01631	0.001998	3.39e-16	516805	A	C	0.628096	0.0113481	2.40288
neutrophil cell count	rs1042725	12	66358347	0.012765	0.001924	3.32966e-11	517881	T	C	0.494436	0.00921424	1.95092
neutrophil cell count	rs4761234	12	69732105	0.021599	0.001928	4.25011e-29	519285	C	T	0.483663	0.0155353	3.31941
neutrophil cell count	rs11104881	12	88843474	-0.025942	0.002106	7.83971e-35	518347	C	T	0.701718	0.0170979	3.65245
neutrophil cell count	rs610578	12	121194565	-0.014625	0.002031	6.27047e-13	517872	G	A	0.662713	0.00999693	2.11827
neutrophil cell count	rs61955089	12	123851372	0.043703	0.005979	2.78997e-13	519225	C	T	0.026928	0.0101361	2.1537
neutrophil cell count	rs61754230	12	72179446	0.039977	0.007114	1.96002e-08	515996	T	C	0.019363	0.00781722	1.64675
neutrophil cell count	rs28588142	12	10097609	0.015218	0.002462	6.59994e-10	518349	T	C	0.188391	0.00857706	1.81649
neutrophil cell count	rs3861100	12	50599219	0.018074	0.002017	3.43005e-19	519281	G	A	0.347896	0.0124245	2.64635
neutrophil cell count	rs706809	12	52294257	0.02055	0.002355	2.77971e-18	518347	C	T	0.777232	0.012111	2.57408
neutrophil cell count	rs35864914	12	108159191	-0.011366	0.001982	1.01e-08	519283	T	C	0.37651	0.00795	1.68567
neutrophil cell count	rs3184504	12	111884608	-0.029388	0.001927	1.9002e-52	516804	C	T	0.517462	0.0211955	4.53312
neutrophil cell count	rs11064881	12	120146925	-0.034163	0.003693	2.36974e-20	519285	A	G	0.073489	0.0128272	2.73325
neutrophil cell count	rs632887	12	3392351	0.014283	0.002004	1.05999e-12	517882	G	A	0.410714	0.00989682	2.09689
neutrophil cell count	rs7969023	12	26803949	-0.011389	0.001959	6.23003e-09	519284	C	T	0.405651	0.00806297	1.70982
neutrophil cell count	rs76603681	13	28496468	0.040772	0.005573	2.64972e-13	518346	A	G	0.03196	0.0101543	2.15394
neutrophil cell count	rs7987258	13	49611122	-0.01133	0.002036	2.66999e-08	517887	A	G	0.661585	0.00772834	1.63388
neutrophil cell count	rs9543219	13	73638478	0.012822	0.00195	5.06058e-11	518342	T	C	0.574059	0.00912396	1.93335
neutrophil cell count	rs150861794	13	109003805	-0.052592	0.007502	2.47002e-12	518863	T	C	0.019777	0.00972437	2.06391
neutrophil cell count	rs7322886	13	50179454	0.013244	0.001987	2.71019e-11	519285	C	T	0.623891	0.00924384	1.96257
neutrophil cell count	rs2296028	13	52345637	-0.01529	0.002553	2.15998e-09	519283	C	G	0.17498	0.00830557	1.76169
neutrophil cell count	rs78738581	13	42843630	0.021293	0.002282	1.13006e-20	519283	A	G	0.231943	0.0129367	2.75686
neutrophil cell count	rs76428106	13	28604007	0.104475	0.008878	6.25029e-32	519286	C	T	0.013438	0.0163177	3.48935
neutrophil cell count	rs9508005	13	28789794	-0.019939	0.00356	2.18002e-08	516030	G	T	0.09447	0.00779132	1.64136
neutrophil cell count	rs4903580	14	77850978	0.016519	0.001929	1.16011e-17	519283	T	C	0.456084	0.0118736	2.52759
neutrophil cell count	rs72664840	14	35596323	0.020857	0.002507	9.21086e-17	519279	T	C	0.178952	0.0115374	2.45519
neutrophil cell count	rs2241621	14	81737076	-0.014948	0.001958	2.36974e-14	516805	C	A	0.588178	0.0106113	2.24519
neutrophil cell count	rs2038700	14	25461989	0.033462	0.00197	1.24997e-64	519282	C	T	0.394281	0.0235504	5.07324
neutrophil cell count	rs72731564	14	69280158	0.020208	0.00247	2.94985e-16	519285	T	C	0.187005	0.0113443	2.41364
neutrophil cell count	rs12588718	14	101149605	0.014501	0.002092	4.29042e-12	518346	C	G	0.66557	0.00962128	2.03977
neutrophil cell count	rs10498635	14	93103309	-0.030199	0.002491	8.72971e-34	518825	T	C	0.183683	0.016818	3.59496
neutrophil cell count	rs11625865	14	105644421	-0.015284	0.002061	1.26009e-13	473325	A	G	0.61034	0.0107704	2.08655
neutrophil cell count	rs34765661	14	69852940	0.041722	0.003891	8.58025e-27	518206	C	T	0.065332	0.0148842	3.17155
neutrophil cell count	rs72726027	15	42248826	-0.043218	0.003051	1.71002e-45	518349	C	T	0.11173	0.0196586	4.21044
neutrophil cell count	rs780142	15	62797964	0.012729	0.002159	3.83999e-09	518204	G	T	0.274175	0.00818315	1.73189
neutrophil cell count	rs7496362	15	65758874	0.017502	0.002017	4.25991e-18	519287	G	C	0.366398	0.0120328	2.56192
neutrophil cell count	rs8030089	15	75290377	-0.01887	0.002426	7.78933e-15	519286	T	C	0.195361	0.0107832	2.29296
neutrophil cell count	rs2062250	15	64672002	0.047004	0.004075	9.62055e-31	517889	A	G	0.938519	0.0160159	3.41451
neutrophil cell count	rs4924450	15	40597229	0.013811	0.002198	3.40001e-10	475807	A	G	0.70545	0.00910294	1.76982
neutrophil cell count	rs17381821	15	77403477	0.012856	0.002138	1.88001e-09	519285	A	T	0.280593	0.00833685	1.76839
neutrophil cell count	rs4843073	15	86124419	0.013665	0.002007	1.00995e-11	518339	T	C	0.644889	0.00945165	2.00344
neutrophil cell count	rs7183988	15	91428589	-0.017034	0.001973	6.26037e-18	518205	G	T	0.526501	0.0119843	2.54613
neutrophil cell count	rs67175901	15	101748227	0.043563	0.003151	1.99022e-43	503462	T	C	0.107472	0.0194704	4.04902
neutrophil cell count	rs2955958	15	101916347	0.012279	0.002139	9.67008e-09	503312	A	G	0.315166	0.00808553	1.66165
neutrophil cell count	rs11648664	16	53122486	-0.014176	0.001963	5.43e-13	519273	A	G	0.402087	0.0100106	2.12697
neutrophil cell count	rs12927351	16	74596618	0.021608	0.002406	2.83009e-19	519286	A	C	0.198578	0.0124539	2.6527
neutrophil cell count	rs72832055	16	81869387	-0.012349	0.002082	3.09001e-09	519282	A	G	0.313384	0.00822433	1.74431
neutrophil cell count	rs4984803	16	1349929	-0.017523	0.00205	1.33999e-17	473309	A	G	0.595619	0.0124126	2.4086
neutrophil cell count	rs6500550	16	3746241	-0.022363	0.00212	5.52968e-26	517883	T	C	0.304296	0.0146475	3.11839
neutrophil cell count	rs72803323	16	89373324	0.034499	0.004957	3.55959e-12	517879	T	C	0.039743	0.00966227	2.04669
neutrophil cell count	rs16958642	16	11864032	0.022296	0.00353	2.77e-10	517884	A	G	0.082607	0.00876951	1.85593
neutrophil cell count	rs12923918	16	24844403	-0.010496	0.001921	4.81005e-08	517884	G	A	0.509359	0.0075844	1.6032
neutrophil cell count	rs11574938	16	30485393	0.020345	0.001947	1.57e-25	518197	C	G	0.519832	0.0145061	3.08974
neutrophil cell count	rs12930850	16	81602212	0.018982	0.001938	1.29003e-22	519283	G	A	0.537098	0.0135792	2.89568
neutrophil cell count	rs61739285	16	27480797	-0.040128	0.005402	1.15001e-13	517886	T	C	0.03348	0.0103135	2.18611
neutrophil cell count	rs1362623	16	49885785	0.018278	0.002376	1.49005e-14	519285	T	C	0.207792	0.0106686	2.26833
neutrophil cell count	rs305082	16	85936978	0.036633	0.002594	3.04018e-45	519284	C	T	0.172255	0.0195847	4.20191
neutrophil cell count	rs35929659	16	2165630	-0.019551	0.002634	1.21004e-13	474389	C	T	0.179844	0.0107661	2.09042
neutrophil cell count	rs75974417	16	57063494	-0.016574	0.002361	2.32006e-12	519280	T	C	0.211414	0.00973263	2.06735
neutrophil cell count	rs9905106	17	1373518	0.022774	0.002227	1.61994e-24	518198	C	T	0.733598	0.0141953	3.02258
neutrophil cell count	rs16961474	17	17146619	-0.017035	0.002794	1.10999e-09	517886	A	G	0.136787	0.00846604	1.79117
neutrophil cell count	rs11080133	17	29056519	0.01197	0.002148	2.59e-08	518204	A	G	0.305941	0.00773334	1.63595
neutrophil cell count	rs2314339	17	38253212	0.033036	0.002965	8.31955e-29	517884	T	C	0.124538	0.0154734	3.29701
neutrophil cell count	rs6503727	17	41312859	0.018796	0.002032	2.39001e-20	519287	C	T	0.660546	0.0128259	2.73298
neutrophil cell count	rs78813154	17	5267002	0.01872	0.002729	7.13017e-12	519283	T	G	0.144465	0.00951235	2.02012
neutrophil cell count	rs2525110	17	46042365	-0.011627	0.001935	1.93001e-09	518205	T	A	0.563202	0.00833962	1.76528
neutrophil cell count	rs149157044	17	56816881	-0.031196	0.005067	7.67008e-10	519280	T	C	0.039439	0.00853636	1.81106
neutrophil cell count	rs7225843	17	2001825	-0.022083	0.002391	2.6903e-20	519286	C	T	0.203156	0.0128084	2.72918
neutrophil cell count	rs7214290	17	27611880	0.018062	0.00254	1.20005e-12	517881	A	G	0.172996	0.00987304	2.09179
neutrophil cell count	rs56378716	17	56356502	0.129237	0.008674	3.71963e-50	518824	G	A	0.012681	0.0206704	4.4358
neutrophil cell count	rs749780	17	72699384	0.018874	0.002179	4.93969e-18	518203	A	C	0.731874	0.0120219	2.55421
neutrophil cell count	rs10852834	17	16174506	-0.037094	0.001924	9.66941e-83	519285	G	C	0.47801	0.026731	5.77727
neutrophil cell count	rs55767800	17	17674967	-0.011452	0.002082	3.86999e-08	475807	C	T	0.633688	0.00796843	1.54747
neutrophil cell count	rs2250320	17	28128657	-0.01979	0.001925	9.12011e-25	519284	C	G	0.496329	0.0142575	3.04241
neutrophil cell count	rs2665405	17	57875292	0.02951	0.001927	6.74062e-53	519286	A	G	0.54844	0.0212385	4.56444
neutrophil cell count	rs820384	17	73755392	0.01193	0.002136	2.39999e-08	518185	C	G	0.663193	0.00775191	1.63985
neutrophil cell count	rs72901753	17	76244283	-0.014526	0.002142	1.22999e-11	474718	C	G	0.326884	0.00983505	1.90917
neutrophil cell count	rs7502100	17	36598626	0.018716	0.002036	4.07005e-20	519280	C	T	0.365944	0.0127468	2.71586
neutrophil cell count	rs4794820	17	38089344	0.076088	0.001942	1e-200	518341	G	A	0.551375	0.0419495	9.19359
neutrophil cell count	rs8079215	17	44064851	0.012121	0.002178	2.67997e-08	517887	T	C	0.721802	0.00772743	1.63368
neutrophil cell count	rs2001613	17	75383679	0.012012	0.002004	2.12002e-09	474723	T	C	0.472052	0.00869101	1.68516
neutrophil cell count	rs72973711	18	74072245	-0.036483	0.003879	5.52968e-21	518202	T	A	0.06693	0.013055	2.7766
neutrophil cell count	rs4468717	18	3457606	-0.024976	0.003608	4.58987e-12	517887	T	C	0.077663	0.00961227	2.03603
neutrophil cell count	rs7235882	18	19684119	0.02332	0.003325	2.39994e-12	518346	T	C	0.093478	0.00973481	2.06408
neutrophil cell count	rs78285907	18	21622003	0.021937	0.003483	3.11e-10	519288	T	A	0.089011	0.00873275	1.85312
neutrophil cell count	rs9965539	18	41973779	0.031107	0.002856	1.3499e-27	519277	A	G	0.133702	0.0151044	3.22588
neutrophil cell count	rs17742008	18	48124763	-0.017804	0.002354	4.10015e-14	519283	A	C	0.212295	0.0104874	2.22939
neutrophil cell count	rs763362	18	67531797	0.015565	0.001962	2.22998e-15	519288	G	A	0.398747	0.0110008	2.33976
neutrophil cell count	rs303753	18	21074922	-0.022761	0.002045	9.56974e-29	519278	A	G	0.345097	0.0154354	3.29766
neutrophil cell count	rs11664534	18	43724520	-0.016004	0.00193	1.16011e-16	518320	T	C	0.524958	0.0115101	2.44474
neutrophil cell count	rs7237878	18	74249473	-0.011836	0.00209	1.52999e-08	518183	A	G	0.68994	0.00785998	1.66288
neutrophil cell count	rs56408111	19	19793545	0.031091	0.003521	1.10994e-18	518349	C	T	0.083714	0.0122545	2.60497
neutrophil cell count	rs8112528	19	39977173	-0.013833	0.002475	2.35001e-08	517885	A	G	0.190498	0.00775924	1.64045
neutrophil cell count	rs11673093	19	45742094	-0.048844	0.002196	1.44877e-109	519284	A	G	0.259947	0.0308463	6.69497
neutrophil cell count	rs6511703	19	10666450	-0.023286	0.002278	1.65997e-24	518347	C	T	0.243985	0.0141899	3.02231
neutrophil cell count	rs386243	19	49127490	-0.026404	0.00229	1.02991e-30	518347	T	C	0.250107	0.0160007	3.41424
neutrophil cell count	rs7409459	19	7792199	0.013123	0.002231	4.15002e-09	518197	T	C	0.29703	0.00816537	1.72807
neutrophil cell count	rs571497	19	7827830	-0.037928	0.002701	9.75888e-45	516807	A	G	0.154629	0.0195169	4.16701
neutrophil cell count	rs4760	19	44153100	-0.075213	0.002693	1.41906e-171	517886	G	A	0.153372	0.0387715	8.46153
neutrophil cell count	rs930232	19	1036018	0.021247	0.002045	2.91005e-25	470568	A	G	0.460333	0.0151368	2.92821
neutrophil cell count	rs4808683	19	17862925	-0.01228	0.001958	3.67003e-10	518200	G	C	0.458189	0.00870616	1.84354
neutrophil cell count	rs1985157	19	18513594	0.026496	0.002038	1.29003e-38	473787	C	T	0.410403	0.0188773	3.69093
neutrophil cell count	rs4805881	19	33896432	-0.014435	0.002068	3.05e-12	519287	C	A	0.665289	0.00967934	2.05595
neutrophil cell count	rs28540102	19	4975763	0.01708	0.00205	8.50942e-17	519253	C	T	0.658597	0.0115508	2.45793
neutrophil cell count	rs619450	20	2894790	0.014214	0.002002	1.29003e-12	475806	C	T	0.503233	0.0102858	2.00218
neutrophil cell count	rs4812447	20	39272620	0.017142	0.001949	1.49005e-18	519283	G	A	0.440364	0.0121976	2.59743
neutrophil cell count	rs12481262	20	8126920	-0.014609	0.002019	4.78961e-13	475803	C	T	0.460009	0.0104826	2.04089
neutrophil cell count	rs156334	20	1827809	-0.011784	0.002033	6.92995e-09	472976	T	C	0.429251	0.00842249	1.62662
neutrophil cell count	rs1555275	20	55969270	-0.01369	0.002046	2.29985e-11	518346	G	A	0.649639	0.00928565	1.96795
neutrophil cell count	rs2315008	20	62343956	0.016403	0.002058	1.63983e-15	518828	G	T	0.666951	0.0110586	2.35009
neutrophil cell count	rs2254458	20	1551485	-0.013414	0.0021	1.75999e-10	472038	T	C	0.644615	0.00928707	1.79158
neutrophil cell count	rs2179593	20	42660286	-0.01233	0.002141	8.62005e-09	518203	A	C	0.715877	0.00799553	1.69186
neutrophil cell count	rs1800961	20	43042364	-0.051942	0.005553	8.99083e-21	517885	T	C	0.031018	0.0129878	2.76041
neutrophil cell count	rs2839183	21	47687144	-0.013129	0.001958	2.09991e-11	519284	A	G	0.404817	0.00929572	1.97369
neutrophil cell count	rs2824372	21	18947037	-0.015514	0.002443	2.20999e-10	518203	C	G	0.202687	0.00881523	1.86685
neutrophil cell count	rs9977672	21	40463283	-0.022323	0.002215	7.34007e-24	519287	A	G	0.2588	0.0139757	2.98146
neutrophil cell count	rs1788493	21	44469063	0.013157	0.001958	1.88018e-11	519278	T	C	0.499803	0.00931817	1.97847
neutrophil cell count	rs7283930	21	30461373	-0.012725	0.0022	7.43002e-09	519279	T	C	0.739014	0.00802199	1.70104
neutrophil cell count	rs5747308	22	18133500	0.022058	0.001925	2.29985e-30	519277	C	A	0.504471	0.01589	3.39637
neutrophil cell count	rs139386	22	39530859	-0.010925	0.001974	3.21004e-08	519256	C	T	0.445089	0.00767342	1.62649
neutrophil cell count	rs5753576	22	31757735	-0.017848	0.00193	2.42996e-20	519283	T	C	0.480292	0.0128235	2.73244
neutrophil cell count	rs35284073	22	17624425	0.014664	0.002358	5.15003e-10	518346	A	G	0.216975	0.00863134	1.82807
neutrophil cell count	rs4347951	22	29513326	0.011766	0.002091	1.86999e-08	519282	C	T	0.310834	0.00780372	1.6544
neutrophil cell count	rs738408	22	44324730	-0.01613	0.002355	7.73927e-12	518344	T	C	0.216873	0.00950468	2.01481
neutrophil cell count	rs47341	22	43560763	0.013023	0.002052	2.26001e-10	473786	T	C	0.395885	0.00921414	1.78399
neutrophil cell count	rs41433144	22	17569993	-0.03459	0.004882	1.45011e-12	519284	A	T	0.042937	0.00982337	2.08683

## Sheet: Table S3
Table S3. Instrument SNPs selected from monocyte cell count.
exposure	SNP	chr.exposure	pos.exposure	beta.exposure	se.exposure	pval.exposure	samplesize.exposure	effect_allele.exposure	other_allele.exposure	eaf.exposure	r2	F_stat
monocyte cell count	rs11247908	1	26638222	-0.029245	0.002464	1.91999e-32	521592	A	G	0.172916	0.0164189	3.52703
monocyte cell count	rs188393352	1	28254136	0.086506	0.0102	2.35993e-17	474701	G	C	0.010149	0.0122991	2.39337
monocyte cell count	rs41268099	1	41328644	0.029048	0.002986	2.47002e-22	521591	A	G	0.110855	0.0134579	2.88227
monocyte cell count	rs55684236	1	44080009	0.01153	0.001956	3.89e-09	521590	A	G	0.348464	0.00815359	1.73691
monocyte cell count	rs72675573	1	56636881	0.015967	0.001937	1.75995e-16	521592	T	C	0.366495	0.0114051	2.43755
monocyte cell count	rs1535701	1	93805201	0.020771	0.001925	4.05976e-27	521571	G	T	0.621414	0.0149317	3.20258
monocyte cell count	rs56795609	1	111208718	-0.01493	0.002483	1.86999e-09	520513	T	A	0.17201	0.00832821	1.77074
monocyte cell count	rs4970966	1	150584103	-0.072638	0.002252	1e-200	520192	T	G	0.222433	0.041875	9.20946
monocyte cell count	rs3762281	1	156304782	0.013022	0.001864	2.9703e-12	521592	G	A	0.505158	0.00966309	2.06161
monocyte cell count	rs12747432	1	198566554	-0.02404	0.003738	1.31e-10	521590	T	G	0.066638	0.00889734	1.89677
monocyte cell count	rs1772143	1	205799987	0.019914	0.001894	8.10961e-26	521556	A	T	0.413178	0.0145459	3.11851
monocyte cell count	rs701905	1	212553111	0.021672	0.001955	1.63005e-28	521591	C	G	0.352317	0.0153352	3.2906
monocyte cell count	rs4335411	1	249191706	-0.017413	0.002412	5.51061e-13	499223	A	G	0.762473	0.0102068	2.08493
monocyte cell count	rs74765249	1	31194784	0.012761	0.002093	1.12001e-09	520653	T	C	0.281465	0.00844152	1.79552
monocyte cell count	rs1933295	1	62107021	-0.02438	0.002335	1.7398e-25	478114	G	A	0.776592	0.0150877	2.96561
monocyte cell count	rs6664626	1	66128239	0.018875	0.002862	4.38026e-11	478108	T	G	0.142992	0.00953112	1.86288
monocyte cell count	rs41313381	1	79411968	0.043019	0.005345	8.84912e-16	519116	A	C	0.030485	0.0111609	2.37339
monocyte cell count	rs36209093	1	110229787	-0.014405	0.002267	2.15998e-10	518098	T	C	0.662691	0.00882101	1.8677
monocyte cell count	rs113292043	1	223231657	-0.024784	0.003776	5.45004e-11	521594	T	C	0.065718	0.00908017	1.93612
monocyte cell count	rs12144117	1	9182141	-0.014095	0.002289	7.62992e-10	520509	T	C	0.215407	0.00852743	1.81345
monocyte cell count	rs7524046	1	9307033	0.014654	0.002156	1.10994e-11	520185	A	G	0.251336	0.009416	2.00295
monocyte cell count	rs628615	1	23685408	-0.016969	0.002951	9.1601e-09	521592	C	T	0.112511	0.00795529	1.69434
monocyte cell count	rs17387886	1	43419705	-0.027781	0.002504	1.45011e-28	521590	C	G	0.173567	0.0153497	3.29375
monocyte cell count	rs34417629	1	54955589	0.013122	0.002203	2.65003e-09	521590	A	G	0.23399	0.00824098	1.75568
monocyte cell count	rs12756133	1	77949824	0.01289	0.002324	2.98003e-08	519506	A	G	0.203774	0.00768965	1.63074
monocyte cell count	rs12118443	1	90038588	-0.018028	0.001863	4.00037e-22	521588	A	G	0.489432	0.0133898	2.86747
monocyte cell count	rs4658231	1	92041502	-0.016005	0.002181	2.22998e-13	520190	G	A	0.24867	0.0101684	2.16466
monocyte cell count	rs115340020	1	92766438	-0.094321	0.005802	2.22024e-59	520494	A	G	0.027188	0.0225188	4.85727
monocyte cell count	rs333947	1	110470764	0.036848	0.002635	2.21004e-44	519569	A	G	0.150214	0.0193845	4.16039
monocyte cell count	rs3027012	1	159174123	0.028123	0.002424	4.37019e-31	521589	T	C	0.182687	0.0160528	3.44707
monocyte cell count	rs11590380	1	185400939	0.024736	0.002083	1.69005e-32	478116	C	T	0.679418	0.0171644	3.38095
monocyte cell count	rs7522307	1	207998783	-0.023277	0.002862	4.36014e-16	521591	C	G	0.124104	0.0112538	2.40484
monocyte cell count	rs1335929	1	221136787	0.016628	0.001894	1.77011e-18	521591	C	T	0.570881	0.0121438	2.59738
monocyte cell count	rs4269828	1	235257838	0.012209	0.001915	1.88999e-10	521591	G	A	0.560056	0.00881982	1.8801
monocyte cell count	rs6429432	1	236107241	-0.079652	0.002993	6.29506e-156	521593	C	A	0.891513	0.0368102	8.0748
monocyte cell count	rs7516138	1	9711642	-0.022592	0.00193	1.31009e-31	521589	G	A	0.391091	0.0161949	3.4781
monocyte cell count	rs6687430	1	10633245	0.011892	0.001876	2.41002e-10	521593	A	G	0.54337	0.00876805	1.86897
monocyte cell count	rs284324	1	10724236	0.02119	0.00197	5.94019e-27	477177	A	G	0.495314	0.01556	3.05387
monocyte cell count	rs2786487	1	42368339	0.0148	0.001877	3.32966e-15	521591	C	G	0.558639	0.0109074	2.33
monocyte cell count	rs1889033	1	53211887	-0.015731	0.001863	3.1798e-17	521570	G	A	0.485351	0.0116854	2.49808
monocyte cell count	rs2274664	1	54704629	-0.015167	0.001918	2.74979e-15	519571	T	C	0.580335	0.0109617	2.33262
monocyte cell count	rs12742428	1	67426487	-0.016747	0.00203	1.67996e-16	478115	G	A	0.650574	0.0119203	2.33552
monocyte cell count	rs2810883	1	89332165	-0.012614	0.001878	1.93999e-11	521591	T	C	0.544768	0.00929116	1.98152
monocyte cell count	rs67224956	1	118154575	0.026909	0.002479	2.01002e-27	520651	C	T	0.170315	0.0150342	3.21917
monocyte cell count	rs4987353	1	169666987	-0.021886	0.002015	1.93019e-27	521592	A	G	0.310381	0.0150257	3.22318
monocyte cell count	rs3795503	1	180905694	-0.01889	0.002034	1.67996e-20	521586	T	C	0.314513	0.0128497	2.7503
monocyte cell count	rs6696074	1	225962690	0.018322	0.00192	1.49005e-21	520513	T	C	0.562926	0.0132159	2.82387
monocyte cell count	rs61165644	1	244487940	-0.026402	0.002716	2.59e-22	521592	G	A	0.14078	0.0134512	2.88082
monocyte cell count	rs17575497	1	92315896	0.366555	0.009065	1e-200	521131	T	C	0.013208	0.0418373	9.21749
monocyte cell count	rs9787298	1	204276040	-0.016032	0.00229	2.66011e-12	520653	C	A	0.210661	0.00969325	2.06437
monocyte cell count	rs2784250	1	221060393	-0.016907	0.002685	3.11e-10	521583	G	T	0.140201	0.00871352	1.85721
monocyte cell count	rs4626924	1	234909298	-0.018347	0.00191	8.19974e-22	520181	T	C	0.551005	0.0133057	2.8415
monocyte cell count	rs6429438	1	243987674	0.02083	0.002957	1.93019e-12	521593	G	A	0.886382	0.00974658	2.07961
monocyte cell count	rs4669869	2	12898460	0.020401	0.001889	3.76011e-27	517821	C	T	0.44511	0.0149954	3.19322
monocyte cell count	rs6753534	2	27752871	0.012908	0.001889	8.58025e-12	521587	T	C	0.562248	0.00945461	2.01669
monocyte cell count	rs647137	2	31463850	0.020504	0.002031	6.26037e-24	520511	A	G	0.697455	0.0139809	2.98965
monocyte cell count	rs75475627	2	54787592	0.02413	0.003587	1.80011e-11	521593	G	C	0.076659	0.00930625	1.98477
monocyte cell count	rs7569084	2	65656969	0.027559	0.001895	7.39946e-48	520194	T	C	0.583833	0.0201469	4.33263
monocyte cell count	rs7593080	2	86145787	0.010661	0.001892	1.79999e-08	521592	T	C	0.574099	0.00779554	1.66004
monocyte cell count	rs3789062	2	111917317	-0.020082	0.002179	3.22033e-20	520653	T	C	0.245372	0.0127648	2.72698
monocyte cell count	rs7574456	2	136890059	-0.040256	0.002125	5.19996e-80	519574	T	C	0.739962	0.0262687	5.67784
monocyte cell count	rs1863219	2	160418171	0.018431	0.001867	5.94977e-23	520653	G	C	0.512267	0.0136694	2.9229
monocyte cell count	rs145447411	2	182846767	0.045684	0.006336	5.79963e-13	520654	C	T	0.023067	0.00998494	2.12712
monocyte cell count	rs1400003	2	182961271	-0.012475	0.002282	4.70002e-08	520653	T	C	0.212658	0.00756989	1.60871
monocyte cell count	rs17860428	2	202151400	-0.015614	0.002431	1.38998e-10	520651	A	G	0.179529	0.00889286	1.89238
monocyte cell count	rs34236350	2	241568326	-0.032235	0.002507	8.43918e-38	477175	T	C	0.182541	0.0186011	3.66205
monocyte cell count	rs7572278	2	8563029	0.021687	0.002355	3.44033e-20	520512	A	T	0.206833	0.0127567	2.72449
monocyte cell count	rs1031091	2	24680948	-0.010933	0.001989	3.92998e-08	519575	G	A	0.336191	0.00762167	1.61643
monocyte cell count	rs28498283	2	43360065	0.021103	0.002169	2.40991e-22	521586	T	A	0.257557	0.0134614	2.88301
monocyte cell count	rs78218855	2	43556575	0.021951	0.003688	2.72998e-09	521594	T	C	0.068442	0.00823422	1.75424
monocyte cell count	rs2136451	2	64993045	0.015051	0.002047	1.99986e-13	520194	A	G	0.298482	0.0101885	2.16902
monocyte cell count	rs4907230	2	96855241	0.015584	0.002002	7.23936e-15	520502	A	G	0.323539	0.0107834	2.29841
monocyte cell count	rs6745920	2	102145661	0.012709	0.001997	2.01999e-10	520194	C	T	0.619377	0.0088175	1.87454
monocyte cell count	rs6736362	2	219115108	0.022174	0.001885	6.4506e-32	520648	T	C	0.559146	0.0162926	3.49309
monocyte cell count	rs1127101	2	220040330	0.014398	0.001903	3.98016e-14	520189	G	A	0.603537	0.0104836	2.23248
monocyte cell count	rs12993696	2	232272826	-0.013558	0.002191	6.32004e-10	520650	G	A	0.241702	0.00856757	1.82255
monocyte cell count	rs62176784	2	169744551	0.02263	0.002002	1.35988e-29	519574	G	A	0.319489	0.0156705	3.35061
monocyte cell count	rs30102	2	237817538	-0.013036	0.002014	9.89008e-11	520647	C	G	0.316993	0.00896445	1.90773
monocyte cell count	rs3111414	2	8443859	0.017402	0.002313	5.61953e-14	519576	G	C	0.794447	0.0104274	2.21776
monocyte cell count	rs1367153	2	16641675	-0.011359	0.002056	3.39e-08	520649	A	G	0.707555	0.00764988	1.62583
monocyte cell count	rs4952782	2	46074096	0.019255	0.002182	1.17004e-18	521594	A	T	0.759932	0.0122081	2.61132
monocyte cell count	rs72836307	2	111776154	-0.040906	0.002579	1.36994e-56	520652	T	C	0.156407	0.0219632	4.73618
monocyte cell count	rs13032491	2	161080233	0.016018	0.002733	4.71998e-09	520653	T	C	0.139101	0.00811651	1.72583
monocyte cell count	rs6733162	2	162913498	0.011782	0.001944	1.40001e-09	520654	C	G	0.62363	0.00839188	1.78488
monocyte cell count	rs8207	2	170493863	0.013527	0.002103	1.29e-10	520195	G	A	0.26667	0.0089125	1.89492
monocyte cell count	rs34743120	2	182425330	-0.046726	0.00679	6.15035e-12	520654	A	G	0.020053	0.00952906	2.02907
monocyte cell count	rs6434817	2	196914283	0.0116	0.002071	2.17e-08	520195	G	A	0.718131	0.00776118	1.64822
monocyte cell count	rs6545873	2	61733012	-0.015343	0.001915	1.18005e-15	521593	C	T	0.610495	0.0110854	2.36847
monocyte cell count	rs150449635	2	111752151	0.14024	0.006704	4.24033e-97	520651	C	T	0.022455	0.0289683	6.29181
monocyte cell count	rs3856364	2	145477217	0.012622	0.002009	3.45001e-10	519575	G	C	0.67981	0.00870798	1.84884
monocyte cell count	rs13032786	2	148803672	0.020299	0.002038	2.49e-23	520616	G	C	0.299909	0.0137905	2.94895
monocyte cell count	rs6740847	2	182308352	0.127269	0.001885	1e-200	520195	G	A	0.562078	0.0418749	9.20948
monocyte cell count	rs10197805	2	225750753	-0.041572	0.002564	4.70002e-59	520192	C	T	0.15658	0.0224616	4.84181
monocyte cell count	rs12694733	2	228321982	-0.011119	0.001889	4.06996e-09	520549	A	G	0.582142	0.00815137	1.73295
monocyte cell count	rs1822534	3	12266804	-0.030979	0.001911	4.69029e-59	521585	G	A	0.394011	0.0224318	4.84825
monocyte cell count	rs2228467	3	42906116	0.157057	0.003864	1e-200	520192	C	T	0.061974	0.041875	9.20946
monocyte cell count	rs111556916	3	42945097	-0.035802	0.005896	1.29999e-09	521194	G	C	0.02697	0.00840404	1.78935
monocyte cell count	rs875890	3	45945287	-0.016861	0.002139	3.37987e-15	521590	A	T	0.262208	0.0109048	2.32944
monocyte cell count	rs2213290	3	46406367	0.035585	0.001932	1.10994e-75	521590	T	C	0.407826	0.0254817	5.52473
monocyte cell count	rs10935473	3	98416900	0.025021	0.00188	2.29985e-40	520192	T	G	0.441522	0.0184379	3.95819
monocyte cell count	rs663202	3	124342954	-0.015065	0.002485	1.38998e-09	521591	C	G	0.170566	0.00838594	1.78683
monocyte cell count	rs11713343	3	128185399	-0.026259	0.002392	5.23962e-28	519112	A	G	0.196605	0.015226	3.2512
monocyte cell count	rs73058593	3	39281374	0.037818	0.002267	1.98016e-62	521592	C	G	0.217554	0.0230831	4.99243
monocyte cell count	rs13094390	3	71817778	-0.020844	0.002927	1.10994e-12	520654	G	A	0.115983	0.00986165	2.1006
monocyte cell count	rs9809116	3	72397279	0.01741	0.00191	8.20918e-20	521589	G	A	0.408841	0.0126136	2.69913
monocyte cell count	rs1976633	3	141650739	-0.016163	0.002511	1.25e-10	521592	G	A	0.834784	0.00890719	1.89889
monocyte cell count	rs7620353	3	150947555	0.014253	0.002453	6.42007e-09	520653	T	C	0.823086	0.00804539	1.71058
monocyte cell count	rs7633965	3	168864643	0.025005	0.003657	8.35026e-12	520655	C	A	0.929301	0.00946847	2.01605
monocyte cell count	rs869785	3	24347800	-0.017204	0.001981	3.97009e-18	521592	C	T	0.669622	0.0120173	2.56999
monocyte cell count	rs11130612	3	58029016	-0.012373	0.001985	4.70999e-10	521568	T	C	0.334436	0.00862404	1.83792
monocyte cell count	rs13073885	3	119865160	0.012652	0.00201	3.16002e-10	521564	C	T	0.315326	0.00871025	1.85644
monocyte cell count	rs71331613	3	128553952	-0.049775	0.005022	3.98016e-23	520653	A	C	0.036301	0.0137252	2.935
monocyte cell count	rs6800122	3	141249398	-0.021775	0.001911	4.75007e-30	520649	T	C	0.399684	0.0157818	3.38181
monocyte cell count	rs16831132	3	159923303	-0.013584	0.001931	2.07014e-12	520651	T	C	0.39739	0.00974187	2.07482
monocyte cell count	rs7626444	3	196504902	-0.028712	0.001892	5.72005e-52	521591	C	G	0.421355	0.0209982	4.53181
monocyte cell count	rs6799804	3	46820833	-0.027417	0.003565	1.51985e-14	520180	A	T	0.075378	0.0106559	2.26953
monocyte cell count	rs62261974	3	107296969	-0.016569	0.002414	7.00971e-12	521592	G	A	0.183464	0.00949465	2.02533
monocyte cell count	rs2734047	3	128292844	0.077151	0.001952	1e-200	521587	G	A	0.635458	0.041819	9.2214
monocyte cell count	rs34281413	3	136461860	-0.021083	0.002706	7.00971e-15	521588	T	C	0.137178	0.0107778	2.30202
monocyte cell count	rs231988	3	172276979	0.025769	0.002888	4.79954e-19	478118	C	T	0.868197	0.0128946	2.52891
monocyte cell count	rs56925909	3	187429202	0.01367	0.002253	1.32999e-09	521592	G	C	0.218542	0.00839576	1.78894
monocyte cell count	rs9815073	3	188115682	-0.021799	0.002061	4.16006e-26	519566	A	C	0.345844	0.0146608	3.13147
monocyte cell count	rs2371108	3	27757018	0.01062	0.001915	3.01002e-08	520647	T	G	0.38831	0.00767879	1.63201
monocyte cell count	rs13077681	3	39149843	0.041426	0.006385	8.99083e-11	521590	G	T	0.02315	0.00897626	1.91375
monocyte cell count	rs58011825	3	123104279	0.018373	0.002728	1.69005e-11	520650	C	A	0.137161	0.0093274	1.98571
monocyte cell count	rs2018092	3	185903842	-0.01154	0.001922	1.97002e-09	520464	C	T	0.614987	0.00831688	1.76814
monocyte cell count	rs1587222	4	79515724	0.013851	0.002057	1.71989e-11	520512	G	A	0.701806	0.00932511	1.98469
monocyte cell count	rs10518329	4	120401835	-0.013729	0.001995	6.18016e-12	520193	G	A	0.330665	0.00953233	2.02797
monocyte cell count	rs72720206	4	146105777	-0.016183	0.001998	5.81969e-16	521554	A	G	0.326922	0.0112056	2.39426
monocyte cell count	rs871134	4	7044380	0.038297	0.001915	7.05992e-89	517676	T	C	0.571095	0.0277693	5.98938
monocyte cell count	rs73809166	4	36305937	0.046464	0.006392	3.78007e-13	521594	C	T	0.023149	0.0100564	2.14638
monocyte cell count	rs2711981	4	39039258	-0.0216	0.001986	1.59001e-27	520191	T	C	0.663087	0.0150705	3.2242
monocyte cell count	rs723585	4	55503194	-0.016542	0.00187	9.42975e-19	521592	G	A	0.483425	0.0122416	2.61855
monocyte cell count	rs4566648	4	84159219	-0.025396	0.001975	8.13954e-38	521587	G	T	0.342027	0.0177957	3.82811
monocyte cell count	rs141936164	4	103401723	-0.018654	0.001964	2.28981e-21	521589	G	A	0.350763	0.0131404	2.81335
monocyte cell count	rs28723530	4	106426718	-0.015308	0.002758	2.93002e-08	521592	A	C	0.134572	0.00767836	1.6349
monocyte cell count	rs7687559	4	154385925	0.013596	0.001922	1.58016e-12	521589	C	G	0.398128	0.00978514	2.0879
monocyte cell count	rs6856799	4	38081983	-0.011101	0.002017	3.80996e-08	521591	C	T	0.315049	0.00761451	1.62119
monocyte cell count	rs9637714	4	57731446	-0.016305	0.002084	5.42001e-15	520161	C	T	0.289005	0.0108376	2.30856
monocyte cell count	rs11723621	4	72615362	-0.013213	0.002061	1.47999e-10	521593	G	A	0.290773	0.00887159	1.89124
monocyte cell count	rs17005891	4	83547862	-0.050963	0.002417	1.15001e-98	520648	A	G	0.184381	0.0292056	6.34488
monocyte cell count	rs28612496	4	148291438	0.014459	0.002482	5.81996e-09	521591	A	G	0.172531	0.00806089	1.717
monocyte cell count	rs56058420	4	185237116	0.01173	0.001975	2.95999e-09	519573	G	A	0.356231	0.00823182	1.7469
monocyte cell count	rs1425553	4	185396920	-0.011125	0.001905	5.33998e-09	519571	A	G	0.578634	0.00809647	1.71793
monocyte cell count	rs9992013	4	2259463	0.022401	0.002796	1.18005e-15	521591	G	C	0.136509	0.0110854	2.36847
monocyte cell count	rs144317085	4	105806108	0.061822	0.005227	3.10027e-32	521592	T	A	0.034154	0.0163633	3.51488
monocyte cell count	rs4240356	4	145042250	-0.023514	0.001892	1.93999e-35	519506	G	C	0.55045	0.0172344	3.6904
monocyte cell count	rs4865956	5	54882505	-0.018917	0.002041	1.97015e-20	521588	A	T	0.696281	0.0128262	2.7452
monocyte cell count	rs12522498	5	156802019	-0.010937	0.001949	2.04998e-08	520190	G	A	0.360634	0.00777488	1.65114
monocyte cell count	rs964752	5	17399899	-0.012387	0.001912	9.60948e-11	520509	G	C	0.539949	0.00897166	1.90877
monocyte cell count	rs28722705	5	55453942	0.034302	0.002634	1e-38	521582	T	A	0.149045	0.0180188	3.87695
monocyte cell count	rs74735005	5	57202727	-0.016977	0.002327	3.13979e-13	521592	C	T	0.206468	0.0100911	2.15385
monocyte cell count	rs2548257	5	100162317	0.012909	0.001966	5.35057e-11	520514	A	C	0.653021	0.0090934	1.93493
monocyte cell count	rs10478058	5	110962584	0.014834	0.002354	3.01002e-10	521591	G	A	0.196989	0.00872047	1.85873
monocyte cell count	rs6883116	5	179230321	-0.017985	0.001921	8.20918e-21	521586	C	T	0.417349	0.0129549	2.77311
monocyte cell count	rs13167280	5	1280477	0.017435	0.002996	6.07002e-09	474344	A	G	0.128106	0.00844257	1.63527
monocyte cell count	rs11242109	5	131677047	-0.022463	0.001875	4.75007e-33	520504	T	G	0.478171	0.0165973	3.55853
monocyte cell count	rs80027325	5	150613352	-0.029748	0.005137	7.19996e-09	519506	C	T	0.034837	0.00802758	1.70298
monocyte cell count	rs1902796	5	161368942	-0.011801	0.002127	2.97002e-08	521593	G	A	0.735738	0.00767507	1.63419
monocyte cell count	rs360017	5	173207353	-0.024481	0.002251	1.61994e-27	520655	G	A	0.775236	0.0150614	3.22512
monocyte cell count	rs116619972	5	32214314	-0.040259	0.005861	6.72977e-12	521131	A	G	0.026454	0.00950691	2.02617
monocyte cell count	rs445611	5	35396119	0.016004	0.002607	8.58005e-10	521594	G	A	0.844726	0.00849276	1.80979
monocyte cell count	rs7720894	5	60733933	0.010894	0.001878	6.79e-09	521592	C	G	0.502519	0.00802514	1.70933
monocyte cell count	rs6865582	5	78201833	-0.011032	0.001879	4.48002e-09	521565	G	C	0.461058	0.00812141	1.72991
monocyte cell count	rs190982	5	88223420	-0.012414	0.001944	1.76999e-10	520652	A	G	0.602656	0.0088417	1.8814
monocyte cell count	rs2338021	5	71749094	-0.031703	0.002879	3.63999e-28	520513	C	T	0.879688	0.0152511	3.26547
monocyte cell count	rs31243	5	75594360	-0.022555	0.003179	1.3499e-12	520193	G	A	0.09625	0.00982853	2.09161
monocyte cell count	rs6869021	5	111039017	-0.016905	0.002017	5.47016e-17	521587	T	C	0.313259	0.0115971	2.47906
monocyte cell count	rs12332674	5	132322852	-0.016504	0.002625	3.32997e-10	521592	G	T	0.152382	0.00869875	1.85407
monocyte cell count	rs329125	5	133871101	-0.016638	0.002346	1.38007e-12	520190	A	C	0.207081	0.00982432	2.09069
monocyte cell count	rs6579771	5	149482262	0.033644	0.002115	6.13056e-57	521591	T	C	0.268553	0.0220133	4.75581
monocyte cell count	rs17656204	5	149501803	-0.054151	0.002035	6.77642e-156	519114	T	C	0.321977	0.0368941	8.05524
monocyte cell count	rs707793	6	10520009	-0.030323	0.001881	2.1301e-58	521503	C	T	0.531284	0.0223044	4.81934
monocyte cell count	rs9295484	6	20838445	-0.028574	0.004614	6.1e-10	521593	T	G	0.955853	0.00856756	1.82587
monocyte cell count	rs28367597	6	31260262	-0.020315	0.002101	4.39036e-22	520509	G	C	0.272849	0.0133905	2.86166
monocyte cell count	rs41552812	6	32632689	-0.071828	0.005094	4.10015e-45	490498	T	C	0.06205	0.0201209	4.07873
monocyte cell count	rs644492	6	53444319	-0.020069	0.002358	1.83992e-17	521592	G	A	0.195876	0.0117734	2.51721
monocyte cell count	rs12198236	6	111111127	-0.010361	0.001892	4.45995e-08	521594	C	T	0.562093	0.00757594	1.61293
monocyte cell count	rs1970364	6	113969527	0.019264	0.002125	1.32008e-19	520644	T	C	0.264825	0.0125534	2.6812
monocyte cell count	rs73784287	6	160980401	0.015482	0.002645	4.93003e-09	520654	G	A	0.14927	0.00810647	1.72368
monocyte cell count	rs2273215	6	170586082	-0.01813	0.001963	2.72019e-20	477174	A	G	0.458222	0.0133598	2.61619
monocyte cell count	rs2927	6	16758112	-0.016559	0.001898	2.84971e-18	520189	C	T	0.580121	0.0120856	2.5778
monocyte cell count	rs4712652	6	22078615	0.015034	0.001898	2.49e-15	521590	A	G	0.579923	0.0109575	2.34083
monocyte cell count	rs12207691	6	89832717	-0.011668	0.002031	9.49008e-09	521593	G	A	0.304304	0.00794699	1.69256
monocyte cell count	rs761841	6	131114386	0.012242	0.001903	1.31e-10	520192	C	T	0.576839	0.00890929	1.89422
monocyte cell count	rs7776054	6	135418916	-0.037905	0.002128	6.08976e-71	521129	G	A	0.260831	0.0246615	5.33766
monocyte cell count	rs11155787	6	151686905	0.013538	0.001949	3.92013e-12	520194	T	C	0.637971	0.00962187	2.04721
monocyte cell count	rs2817441	6	156938699	-0.02173	0.0021	4.66982e-25	519571	T	C	0.279268	0.0143428	3.06258
monocyte cell count	rs3128959	6	33048380	0.031818	0.00289	3.74024e-28	521584	A	G	0.120518	0.015232	3.26807
monocyte cell count	rs115202835	6	45533239	0.027219	0.003757	4.5196e-13	520654	A	G	0.067747	0.0100319	2.13723
monocyte cell count	rs9494573	6	137135004	-0.015656	0.001905	2.18022e-16	520192	C	T	0.588851	0.0113848	2.42661
monocyte cell count	rs2797681	6	137593036	-0.01482	0.002297	1.13999e-10	520509	C	G	0.255654	0.00893583	1.90108
monocyte cell count	rs12530071	6	2886067	-0.014689	0.002241	5.77963e-11	520190	C	T	0.224608	0.00908027	1.9309
monocyte cell count	rs3761986	6	6680510	-0.012146	0.00195	4.88e-10	516280	C	T	0.394272	0.00866036	1.82693
monocyte cell count	rs1283945	6	44572306	-0.034748	0.006118	1.38e-08	521198	C	T	0.975589	0.00786171	1.67298
monocyte cell count	rs10948314	6	46911131	-0.033579	0.003076	1.03992e-27	520190	G	A	0.10293	0.0151241	3.23584
monocyte cell count	rs9480737	6	107442277	-0.021684	0.002003	2.73968e-27	520639	G	A	0.321131	0.0149951	3.2106
monocyte cell count	rs12055642	6	135079040	0.018089	0.002337	1.03992e-14	521588	C	T	0.199011	0.0107086	2.28707
monocyte cell count	rs9390460	6	147694334	0.011811	0.001874	3.01002e-10	521560	C	T	0.53796	0.00872073	1.85868
monocyte cell count	rs9379077	6	7167170	0.02858	0.00233	1.46016e-34	521593	G	A	0.200867	0.0169751	3.64856
monocyte cell count	rs2523562	6	31330618	-0.068474	0.00217	1e-200	520514	T	C	0.245752	0.041862	9.21221
monocyte cell count	rs56007794	6	41990827	0.039085	0.002177	4.7698e-72	521592	T	A	0.24434	0.024847	5.38363
monocyte cell count	rs79894332	6	44591721	-0.048205	0.003116	6.29941e-54	520515	A	G	0.10046	0.0214259	4.61656
monocyte cell count	rs915125	6	82463376	0.033833	0.002086	4.3401e-59	520193	T	C	0.282198	0.0224683	4.84331
monocyte cell count	rs9375150	6	122887555	-0.018406	0.001886	1.83992e-22	521592	G	T	0.446815	0.0134993	2.89127
monocyte cell count	rs149110519	6	144385777	0.074605	0.005093	1.51008e-48	521590	T	C	0.036036	0.02027	4.3714
monocyte cell count	rs3012415	6	170489464	0.020349	0.002546	1.36994e-15	478118	T	C	0.822848	0.0115518	2.26249
monocyte cell count	rs798563	7	2757867	0.017561	0.00208	3.22998e-17	521591	C	A	0.297123	0.0116827	2.49758
monocyte cell count	rs112248289	7	44770213	0.0221	0.00282	4.82948e-15	521560	C	A	0.128726	0.0108432	2.316
monocyte cell count	rs4385425	7	50307334	-0.060104	0.001999	1.27938e-198	521593	G	A	0.323914	0.0415968	9.17037
monocyte cell count	rs62491927	7	149172894	-0.012993	0.002145	1.42001e-09	521586	A	C	0.256754	0.00838122	1.7858
monocyte cell count	rs17156536	7	28279488	0.024733	0.002577	8.65964e-22	520652	A	C	0.159358	0.0132919	2.84109
monocyte cell count	rs7786376	7	73042614	0.012376	0.002112	4.72999e-09	521583	G	A	0.275978	0.00810879	1.72726
monocyte cell count	rs1091815	7	73489643	-0.01425	0.002263	3.14e-10	519576	A	G	0.76516	0.00872827	1.85319
monocyte cell count	rs147341073	7	92381696	-0.074659	0.005841	2.25009e-37	521594	G	A	0.027837	0.0176865	3.80423
monocyte cell count	rs13225324	7	106517136	0.012802	0.002041	3.69003e-10	521576	A	G	0.305023	0.00867677	1.84928
monocyte cell count	rs7803075	7	130742066	-0.014372	0.002148	2.27982e-11	519112	G	A	0.735284	0.00928058	1.96979
monocyte cell count	rs13229868	7	6881302	0.015633	0.002594	1.73002e-09	475605	A	G	0.197255	0.00873077	1.6961
monocyte cell count	rs62454420	7	27191804	-0.034885	0.003675	2.39001e-21	521578	G	A	0.070245	0.0131343	2.81198
monocyte cell count	rs73142138	7	65347962	0.012783	0.001915	2.5698e-11	519575	G	A	0.399541	0.0092521	1.96544
monocyte cell count	rs7785014	7	137881690	-0.025276	0.002005	2.03986e-36	520514	C	T	0.670805	0.0174656	3.74806
monocyte cell count	rs13238198	7	49837504	-0.021599	0.003013	7.87952e-13	521591	T	C	0.107602	0.00991799	2.11654
monocyte cell count	rs149007767	7	50370254	-0.072233	0.002651	1.96789e-163	521591	T	C	0.16205	0.037696	8.27668
monocyte cell count	rs62470670	7	114651694	-0.023333	0.00323	5.30029e-13	521594	G	A	0.092471	0.00999291	2.1327
monocyte cell count	rs2885735	7	949115	0.014255	0.002608	4.70999e-08	475157	G	A	0.82342	0.00792345	1.53656
monocyte cell count	rs6796	7	6502367	0.045504	0.002116	1.65959e-102	519575	C	T	0.274261	0.02981	6.46679
monocyte cell count	rs17700436	7	17167825	-0.028498	0.004027	1.53003e-12	521577	T	C	0.057432	0.00979145	2.08921
monocyte cell count	rs10238435	7	28724491	-0.023569	0.002276	4.22961e-25	521583	T	C	0.239724	0.0143282	3.07133
monocyte cell count	rs17544073	7	47451572	0.011294	0.001879	1.91999e-09	521593	T	C	0.449385	0.00831366	1.7713
monocyte cell count	rs41430449	7	50798525	-0.030007	0.00377	1.82012e-15	521592	G	C	0.066381	0.0110114	2.35247
monocyte cell count	rs3731332	7	92300568	-0.108009	0.006386	4.00959e-64	520654	T	C	0.022895	0.0234244	5.05884
monocyte cell count	rs146039611	7	92323422	0.071441	0.007029	3.06973e-24	521134	A	G	0.019361	0.0140692	3.0124
monocyte cell count	rs7787179	7	143081833	0.020818	0.002322	3.30979e-19	520508	G	A	0.206875	0.0124153	2.65064
monocyte cell count	rs35108724	8	38888285	-0.022858	0.004105	2.63003e-08	521594	A	G	0.056937	0.00770447	1.64051
monocyte cell count	rs113155021	8	43719739	-0.047706	0.007969	2.20999e-09	476441	A	G	0.015283	0.00866553	1.68629
monocyte cell count	rs16939607	8	79013333	-0.025208	0.002656	2.42996e-21	520192	A	G	0.146042	0.0131494	2.80774
monocyte cell count	rs45577137	8	48651633	-0.064614	0.004959	9.04899e-39	514341	G	A	0.043857	0.0181558	3.85247
monocyte cell count	rs12542907	8	68813188	-0.024199	0.001911	1.00995e-36	521591	G	C	0.398926	0.0175241	3.76866
monocyte cell count	rs72673751	8	106578940	-0.016555	0.002389	4.35011e-12	521592	C	T	0.189986	0.00958859	2.04557
monocyte cell count	rs1954735	8	108239325	0.020807	0.002504	1.00995e-16	521590	C	T	0.168423	0.0114967	2.45736
monocyte cell count	rs2978889	8	6697316	-0.019138	0.001885	3.43005e-24	518763	A	G	0.503921	0.0140862	3.00232
monocyte cell count	rs7836456	8	11829175	-0.015046	0.00195	1.26009e-14	477033	G	T	0.514396	0.011162	2.18031
monocyte cell count	rs62501136	8	23089429	0.020496	0.002268	1.71989e-19	521571	A	G	0.221444	0.0125023	2.67491
monocyte cell count	rs113015223	8	57037166	0.018546	0.002311	1.05999e-15	521565	T	C	0.210935	0.011104	2.37235
monocyte cell count	rs7824937	8	61392724	0.01766	0.001942	1.02991e-19	521587	G	A	0.368567	0.0125795	2.69173
monocyte cell count	rs149902937	8	74928829	-0.018768	0.003291	1.21001e-08	519733	A	G	0.095147	0.00790393	1.67728
monocyte cell count	rs1863651	8	82066998	-0.016734	0.002057	4.32016e-16	520513	T	A	0.699445	0.011267	2.4027
monocyte cell count	rs7836786	8	121006826	-0.013244	0.002419	4.45995e-08	521591	A	G	0.814951	0.00757596	1.61292
monocyte cell count	rs79335847	8	130253155	-0.024625	0.003256	4.14e-14	521592	C	G	0.093816	0.0104624	2.23396
monocyte cell count	rs6470759	8	130702280	-0.018194	0.001932	5.03965e-21	519111	A	G	0.588502	0.0130571	2.78195
monocyte cell count	rs13267464	8	6906925	-0.020483	0.001911	8.9002e-27	521591	T	C	0.399388	0.0148312	3.18082
monocyte cell count	rs4871844	8	22879734	0.015503	0.00201	1.26999e-14	521589	C	T	0.343089	0.0106733	2.27946
monocyte cell count	rs62502392	8	27190945	-0.017907	0.00267	2.08018e-11	520653	A	G	0.143097	0.00928541	1.9767
monocyte cell count	rs4737009	8	41630405	0.015384	0.002209	3.44033e-12	520188	A	G	0.235763	0.00964746	2.05268
monocyte cell count	rs145718079	8	48641192	-0.080235	0.009874	4.67951e-16	518605	A	G	0.01018	0.0112742	2.3954
monocyte cell count	rs62513343	8	116859921	-0.015097	0.002695	2.17e-08	520504	T	C	0.142064	0.00775887	1.64871
monocyte cell count	rs10094039	8	130589676	-0.091286	0.001924	1e-200	521594	G	A	0.616642	0.0418188	9.22146
monocyte cell count	rs10099546	8	144638734	-0.020315	0.002802	4.33012e-13	476031	G	A	0.143315	0.0104999	2.04528
monocyte cell count	rs7826487	8	6880925	-0.040998	0.002967	2.1702e-43	520195	G	A	0.115769	0.0191462	4.11321
monocyte cell count	rs3808609	8	59465377	0.016911	0.002008	3.86011e-17	521591	C	G	0.318017	0.0116538	2.49133
monocyte cell count	rs13271228	8	116597409	-0.03058	0.001886	4.35011e-59	521592	G	T	0.567054	0.022438	4.8497
monocyte cell count	rs2385094	8	126356449	-0.023922	0.002877	9.72971e-17	521592	C	T	0.122214	0.0115028	2.45869
monocyte cell count	rs11557154	9	34107505	0.031988	0.002794	2.63998e-30	520193	T	C	0.127576	0.0158595	3.39574
monocyte cell count	rs10814193	9	35018686	0.014748	0.002069	1.07004e-12	521594	C	A	0.715571	0.00985974	2.104
monocyte cell count	rs79446921	9	91652798	-0.022879	0.004141	3.38003e-08	521591	A	G	0.053807	0.00764369	1.62745
monocyte cell count	rs7030655	9	114490538	0.020088	0.002019	2.66011e-23	521590	T	G	0.308549	0.0137685	2.94971
monocyte cell count	rs10780209	9	91472127	0.045431	0.001865	5.68853e-131	521582	A	G	0.479354	0.0336981	7.36815
monocyte cell count	rs183363123	9	113731746	0.062591	0.00662	3.44033e-21	521566	T	C	0.020836	0.0130818	2.80052
monocyte cell count	rs10123018	9	113850365	0.075498	0.001889	1e-200	521590	A	G	0.582145	0.0418189	9.22142
monocyte cell count	rs1930303	9	114071879	-0.061771	0.002001	1e-200	520514	A	G	0.66324	0.041862	9.21221
monocyte cell count	rs11792030	9	130732588	0.02217	0.003107	1e-12	521579	A	G	0.103551	0.00987279	2.10675
monocyte cell count	rs505922	9	136149229	-0.043731	0.002	5.7544e-106	521132	C	T	0.319386	0.0302728	6.5901
monocyte cell count	rs3731211	9	21986847	0.028382	0.002081	2.51015e-42	521592	A	T	0.719766	0.0188749	4.06476
monocyte cell count	rs12376511	9	22142756	-0.048585	0.002529	3.44033e-82	521592	C	T	0.163934	0.0265809	5.76957
monocyte cell count	rs7861055	9	38197033	-0.014062	0.00187	5.65979e-14	521588	G	A	0.487561	0.010406	2.22177
monocyte cell count	rs9410425	9	91562311	-0.030029	0.001994	3.22998e-51	520190	A	G	0.324599	0.0208684	4.49105
monocyte cell count	rs72759267	9	126971204	0.021443	0.002644	5.36043e-16	518163	T	C	0.158886	0.0112561	2.38946
monocyte cell count	rs2253843	9	130313865	-0.013064	0.002133	9.3901e-10	520473	G	A	0.278303	0.008482	1.80358
monocyte cell count	rs41381344	9	130608946	0.029528	0.005259	2.01999e-08	478116	A	G	0.036862	0.00811343	1.58355
monocyte cell count	rs290243	9	93571337	0.014337	0.002274	2.99999e-10	520651	A	G	0.214516	0.00872906	1.85721
monocyte cell count	rs475616	10	30496905	0.01572	0.00199	2.9703e-15	520514	G	A	0.65632	0.0109384	2.33186
monocyte cell count	rs7919533	10	73525525	0.02038	0.00191	1.54989e-26	520190	C	T	0.487915	0.0147798	3.16108
monocyte cell count	rs7095778	10	111929369	-0.020412	0.003252	3.56e-10	521589	G	A	0.091164	0.0086844	1.85097
monocyte cell count	rs11252148	10	3917237	0.011664	0.001872	4.79005e-10	520191	A	G	0.483966	0.00863179	1.83471
monocyte cell count	rs1749824	10	80923862	-0.011909	0.00196	1.26e-09	478114	A	C	0.432497	0.00878173	1.71514
monocyte cell count	rs11189154	10	99108922	0.050518	0.002145	1.25026e-122	520154	A	G	0.255718	0.032636	7.10849
monocyte cell count	rs11191206	10	103832689	0.011056	0.001916	8.15004e-09	520652	C	G	0.453222	0.00798982	1.69867
monocyte cell count	rs111456533	10	126439381	-0.014324	0.002538	1.7e-08	521571	A	G	0.163516	0.00780933	1.66294
monocyte cell count	rs10828725	10	25218243	-0.047265	0.002019	3.55631e-121	478116	T	G	0.367802	0.0338335	6.77929
monocyte cell count	rs17011726	10	50264204	-0.022772	0.002221	1.22999e-24	521591	G	C	0.233294	0.0141859	3.04044
monocyte cell count	rs1180658	10	61645945	-0.012535	0.001945	1.19001e-10	520655	A	C	0.633894	0.00892555	1.89941
monocyte cell count	rs224111	10	64552010	-0.020934	0.00192	1.16011e-27	521589	A	G	0.390158	0.01509	3.23717
monocyte cell count	rs1781799	10	79697211	0.011157	0.001931	7.82997e-09	520653	T	C	0.612681	0.00799917	1.70067
monocyte cell count	rs74233809	10	104913940	-0.02715	0.003444	3.33964e-15	521589	C	T	0.080602	0.0109069	2.32988
monocyte cell count	rs17776203	10	115848372	-0.010604	0.001913	3.07001e-08	520113	C	A	0.443406	0.00767794	1.63015
monocyte cell count	rs17731	10	3821561	-0.014337	0.001938	1.45011e-13	519568	A	G	0.373507	0.0102541	2.18048
monocyte cell count	rs2646421	10	8467155	-0.02609	0.001939	3.2802e-41	518763	C	G	0.377773	0.0186643	3.99664
monocyte cell count	rs72790862	10	44880260	-0.020289	0.002032	1.91999e-23	521590	C	T	0.307082	0.0138134	2.95946
monocyte cell count	rs7097656	10	82250831	0.020177	0.002312	2.80027e-18	520188	C	T	0.794776	0.0120884	2.57839
monocyte cell count	rs2184697	10	89851815	-0.014711	0.00207	1.22999e-12	520192	G	T	0.292709	0.00984637	2.09544
monocyte cell count	rs11190141	10	101292390	-0.04368	0.001932	4.01791e-113	521588	T	C	0.371953	0.0312822	6.82293
monocyte cell count	rs7094871	10	114712154	-0.014194	0.001881	4.70977e-14	521587	G	C	0.542571	0.0104392	2.22893
monocyte cell count	rs11246065	11	324170	-0.022075	0.00207	1.59993e-26	475283	G	A	0.339085	0.0154578	3.02141
monocyte cell count	rs907612	11	1874221	-0.033053	0.002022	5.19039e-60	477132	T	C	0.380435	0.0236479	4.67924
monocyte cell count	rs9783374	11	2340619	0.020919	0.002683	6.6896e-15	520507	C	T	0.849046	0.0107972	2.3014
monocyte cell count	rs1885525	11	33904180	0.012936	0.001888	7.62079e-12	520511	A	G	0.506048	0.00948793	2.01967
monocyte cell count	rs11235689	11	72949747	-0.016087	0.001981	4.78961e-16	475638	T	C	0.413912	0.0117683	2.29338
monocyte cell count	rs6591578	11	60158649	0.021869	0.001941	2.03002e-29	521590	A	G	0.633592	0.0155914	3.34643
monocyte cell count	rs7111769	11	88023721	-0.029162	0.003669	1.99022e-15	521589	C	A	0.074664	0.0109961	2.34915
monocyte cell count	rs10892342	11	119135814	-0.018109	0.002101	7.0194e-18	521589	C	T	0.276119	0.0119272	2.55049
monocyte cell count	rs10902106	11	220243	0.013363	0.001888	1.53003e-12	518722	C	T	0.540451	0.00981836	2.08349
monocyte cell count	rs2957873	11	47249294	-0.021093	0.002384	9.44061e-19	520191	A	G	0.808507	0.0122579	2.615
monocyte cell count	rs573790	11	59855385	-0.016093	0.001947	1.48013e-16	520191	C	T	0.613652	0.0114491	2.44047
monocyte cell count	rs10831507	11	96060068	0.010798	0.001927	2.15001e-08	521590	C	A	0.38974	0.00775301	1.65091
monocyte cell count	rs71482156	11	118734516	0.056153	0.008115	4.70977e-12	517649	T	A	0.016468	0.0096094	2.03448
monocyte cell count	rs662333	11	121578945	-0.01382	0.002263	1.05e-09	519113	A	G	0.779527	0.00846836	1.79593
monocyte cell count	rs695113	11	128562098	0.021098	0.002054	1.03992e-24	520190	T	C	0.696592	0.0142275	3.04125
monocyte cell count	rs10796828	11	69490346	-0.017973	0.00195	3.25987e-20	520511	G	T	0.635004	0.0127647	2.72622
monocyte cell count	rs11602323	11	122519281	0.06519	0.002862	9.22571e-115	521562	G	T	0.123096	0.0315125	6.87446
monocyte cell count	rs7120300	11	8823493	-0.017176	0.002124	6.41062e-16	521560	T	C	0.734901	0.0111892	2.39075
monocyte cell count	rs9734613	11	46249863	0.028777	0.00505	1.24e-08	521594	G	A	0.963842	0.00788404	1.67904
monocyte cell count	rs7971382	12	1079129	0.011735	0.001983	3.34003e-09	518758	A	G	0.373961	0.00821072	1.73964
monocyte cell count	rs4763944	12	13357972	0.013087	0.002322	1.76999e-08	520511	A	G	0.204423	0.00780765	1.65918
monocyte cell count	rs4082413	12	30783184	0.01535	0.001866	2.06016e-16	521594	G	C	0.512206	0.0113789	2.4319
monocyte cell count	rs11104881	12	88843474	-0.015568	0.002051	3.34965e-14	520653	C	T	0.702076	0.01051	2.24016
monocyte cell count	rs4365101	12	108707583	-0.026771	0.003761	1.13999e-12	521590	A	G	0.068386	0.00984769	2.10138
monocyte cell count	rs3184504	12	111884608	-0.047075	0.001872	1.58125e-139	519112	C	T	0.517396	0.0348792	7.59941
monocyte cell count	rs10849020	12	4332009	-0.024066	0.002299	1.27997e-25	518763	G	C	0.210195	0.0145251	3.09724
monocyte cell count	rs706819	12	52315923	0.018421	0.002154	1.29003e-17	520195	C	T	0.738253	0.0118462	2.52614
monocyte cell count	rs11170652	12	54099076	-0.018075	0.002374	2.77013e-14	521553	A	G	0.194716	0.010535	2.24944
monocyte cell count	rs35979828	12	54685880	-0.046061	0.003696	1.27997e-35	520191	T	C	0.070849	0.0172691	3.70285
monocyte cell count	rs10437954	12	58003922	-0.01788	0.003268	4.58997e-08	521589	A	G	0.905195	0.00756892	1.61141
monocyte cell count	rs1800973	12	69744014	0.113424	0.003883	1.64059e-187	520190	A	C	0.061915	0.0404606	8.88524
monocyte cell count	rs12306790	12	89864047	0.019129	0.002066	2.22024e-20	521594	T	C	0.714634	0.0128084	2.74139
monocyte cell count	rs10849448	12	6493351	-0.050144	0.002236	2.76694e-111	521594	G	A	0.753266	0.0310226	6.76457
monocyte cell count	rs2734442	12	10600368	-0.041999	0.002846	2.99985e-49	520195	A	G	0.875502	0.0204489	4.39892
monocyte cell count	rs919217	12	108875738	-0.014617	0.002646	3.38003e-08	520638	C	T	0.148898	0.00765068	1.62596
monocyte cell count	rs7308348	12	122225420	0.015377	0.002468	4.78002e-10	521590	C	T	0.182113	0.00862066	1.83727
monocyte cell count	rs73067080	12	21388829	-0.015721	0.002549	7.11001e-10	521589	C	T	0.160101	0.00853408	1.81866
monocyte cell count	rs2651369	12	32552769	0.014146	0.001997	1.45011e-12	521581	G	C	0.325619	0.00980171	2.09144
monocyte cell count	rs9943753	12	109840940	0.013507	0.001953	4.78961e-12	519115	G	A	0.627675	0.00959251	2.03665
monocyte cell count	rs73201961	12	116830960	0.027169	0.003286	1.44012e-16	521593	C	A	0.089234	0.0114382	2.44472
monocyte cell count	rs2535393	12	711662	-0.015226	0.001929	3.13979e-15	518765	C	T	0.598517	0.0109472	2.32588
monocyte cell count	rs7975680	12	101864287	0.012577	0.001978	2.12002e-10	520486	C	A	0.60413	0.00880473	1.87286
monocyte cell count	rs11057841	12	125316743	0.020359	0.002724	8.16018e-14	521592	T	C	0.143569	0.0103395	2.20743
monocyte cell count	rs17086239	13	28611186	-0.068559	0.00476	5.45004e-47	521590	C	G	0.041159	0.0199299	4.29655
monocyte cell count	rs9526475	13	48964748	-0.012315	0.002103	4.90004e-09	521592	C	T	0.727988	0.00810059	1.72553
monocyte cell count	rs60699901	13	92009193	0.021517	0.002926	2.02023e-13	521593	C	T	0.118119	0.010173	2.17153
monocyte cell count	rs2504209	13	28546766	0.018355	0.002421	3.58014e-14	521592	G	A	0.81111	0.0104886	2.2396
monocyte cell count	rs76428106	13	28604007	0.53552	0.00861	1e-200	521592	C	T	0.013445	0.0418188	9.22144
monocyte cell count	rs138028125	13	28712689	0.135387	0.005559	6.19441e-131	517343	G	C	0.03476	0.0338309	7.33779
monocyte cell count	rs73217470	13	72513420	0.064788	0.004478	2.11009e-47	521591	G	A	0.046722	0.0200204	4.31648
monocyte cell count	rs1146933	13	78404049	-0.014028	0.002287	8.87994e-10	521591	C	T	0.786362	0.00848522	1.80816
monocyte cell count	rs9555596	13	110011839	0.022922	0.001929	1.54989e-32	521568	C	T	0.383331	0.0164441	3.53237
monocyte cell count	rs1892548	13	41002641	-0.062797	0.001987	1e-200	520653	C	T	0.654819	0.0418565	9.2134
monocyte cell count	rs58814158	13	110820255	-0.023512	0.002622	3.23966e-19	521593	G	T	0.15736	0.0124057	2.6541
monocyte cell count	rs55860328	13	114897534	-0.01367	0.002053	2.88005e-11	520193	A	G	0.682365	0.00922338	1.96163
monocyte cell count	rs9532580	13	41244260	-0.028091	0.002128	9.72076e-40	521482	C	T	0.263677	0.0182654	3.93022
monocyte cell count	rs188175496	13	28595940	-0.092901	0.006733	2.93022e-43	520119	T	C	0.024394	0.0191176	4.10635
monocyte cell count	rs150042404	13	28656796	0.055059	0.009919	2.91998e-08	517305	T	C	0.012654	0.00771095	1.62833
monocyte cell count	rs77733744	13	52344004	-0.014026	0.002496	1.96002e-08	519734	A	G	0.171887	0.00778906	1.65272
monocyte cell count	rs17498743	13	108916149	-0.018259	0.002489	2.26986e-13	521592	G	T	0.17382	0.0101514	2.16687
monocyte cell count	rs12874404	13	108993494	-0.064503	0.004124	4.18986e-55	520652	G	A	0.055525	0.0216635	4.67012
monocyte cell count	rs113143864	14	35338344	0.034668	0.003669	3.60994e-21	521584	T	C	0.070781	0.0130746	2.79906
monocyte cell count	rs11844354	14	35356986	-0.012539	0.002243	2.32001e-08	521593	G	A	0.226227	0.0077347	1.64699
monocyte cell count	rs2063996	14	75820645	-0.011333	0.001949	6.19998e-09	520192	C	T	0.625943	0.00805705	1.71156
monocyte cell count	rs1052484	14	25281444	0.013854	0.002281	1.28e-09	521590	C	G	0.215829	0.0084043	1.79077
monocyte cell count	rs61985545	14	60040825	-0.01149	0.001887	1.17999e-09	520511	A	G	0.495161	0.00843109	1.79279
monocyte cell count	rs4905043	14	93550009	0.018703	0.002008	1.31009e-20	475634	A	G	0.399537	0.0134944	2.63433
monocyte cell count	rs754388	14	93115410	0.030305	0.002421	6.42984e-36	521592	C	G	0.810895	0.0173218	3.72439
monocyte cell count	rs12147629	14	75307588	0.016563	0.002024	2.90001e-16	521593	G	A	0.31157	0.011322	2.4196
monocyte cell count	rs2239630	14	23589349	0.048843	0.001897	4.67735e-146	521592	G	A	0.555952	0.0356118	7.80218
monocyte cell count	rs2038700	14	25461989	0.039975	0.001919	2.80996e-96	521588	C	T	0.394192	0.0288172	6.26934
monocyte cell count	rs4983387	14	105268228	0.019449	0.003249	2.19999e-09	476100	A	G	0.899135	0.0086697	1.6859
monocyte cell count	rs6493575	15	53013475	-0.01218	0.00191	1.85999e-10	521587	T	C	0.395673	0.00882326	1.88082
monocyte cell count	rs11631419	15	86288673	-0.01168	0.001894	7.15995e-10	520192	T	C	0.572619	0.008544	1.81589
monocyte cell count	rs62011334	15	63837491	0.011932	0.00199	2.1e-09	521593	G	A	0.355185	0.0082935	1.76697
monocyte cell count	rs7180079	15	64629873	0.059435	0.00287	3.41036e-95	521593	G	A	0.876937	0.0286512	6.23222
monocyte cell count	rs60695341	15	51010271	-0.018162	0.00235	1.13999e-14	521560	T	C	0.197081	0.0106927	2.28351
monocyte cell count	rs11854390	15	80224817	0.04248	0.001892	1.25893e-111	521592	T	C	0.562044	0.0310711	6.77545
monocyte cell count	rs7180804	15	80259074	-0.077442	0.002141	1e-200	521587	A	G	0.256783	0.041819	9.2214
monocyte cell count	rs72743796	15	80679076	0.040748	0.005471	9.91973e-14	521591	A	G	0.030784	0.0103039	2.19974
monocyte cell count	rs62018159	15	40397421	0.015004	0.002338	1.42001e-10	519573	A	G	0.209149	0.00889756	1.88945
monocyte cell count	rs1002774	15	42261781	-0.053992	0.002985	4.48023e-73	521592	A	G	0.111651	0.0250281	5.42387
monocyte cell count	rs11857609	15	66095270	0.023258	0.002198	3.99025e-26	521591	C	T	0.759798	0.0146377	3.13871
monocyte cell count	rs4886615	15	75131661	-0.018957	0.00212	4.10015e-19	520190	G	A	0.724425	0.0123864	2.64275
monocyte cell count	rs73467599	15	99088453	0.018458	0.002363	5.94977e-15	521590	C	T	0.199459	0.0108065	2.30821
monocyte cell count	rs205422	16	28076858	0.012805	0.002092	9.49008e-10	520509	C	T	0.697421	0.00847937	1.80314
monocyte cell count	rs731707	16	85980968	0.04713	0.001913	5.30884e-134	520192	C	T	0.489214	0.0341367	7.44744
monocyte cell count	rs1967309	16	4065583	-0.022132	0.001924	1.42988e-30	520655	G	A	0.603077	0.015926	3.41325
monocyte cell count	rs12934481	16	10988396	0.016179	0.002344	5.27959e-12	520653	T	G	0.202264	0.00955918	2.03554
monocyte cell count	rs391023	16	85927814	-0.075903	0.001942	1e-200	520192	T	C	0.366325	0.041875	9.20946
monocyte cell count	rs2176777	16	86012521	0.054647	0.002429	5.52077e-112	521594	C	G	0.812825	0.0311216	6.78686
monocyte cell count	rs7185007	16	30927509	-0.016721	0.002191	2.39994e-14	521587	T	C	0.240169	0.0105603	2.25505
monocyte cell count	rs34746889	16	67221444	-0.058229	0.007327	1.99986e-15	517523	C	G	0.017439	0.0110383	2.33982
monocyte cell count	rs16940328	16	86076108	0.038726	0.003003	5.14991e-38	521588	A	G	0.1123	0.0178446	3.83883
monocyte cell count	rs11644125	16	57058974	-0.019445	0.001921	4.73042e-24	520654	T	C	0.597948	0.0140171	2.99832
monocyte cell count	rs72805138	16	85858558	0.029548	0.003399	3.69999e-18	521589	A	G	0.090934	0.0120284	2.57238
monocyte cell count	rs8049116	16	4150530	0.022989	0.002903	2.52e-15	521561	T	C	0.118269	0.0109558	2.34032
monocyte cell count	rs7196129	16	30471109	0.025016	0.001905	2.45019e-39	521573	C	T	0.530279	0.0181671	3.90936
monocyte cell count	rs11508026	16	56999328	-0.011946	0.00189	2.69998e-10	520647	T	C	0.431325	0.0087517	1.86206
monocyte cell count	rs36026517	16	74597758	-0.016699	0.002341	1.02e-12	520649	C	G	0.198672	0.00987783	2.10406
monocyte cell count	rs4411554	17	1319765	0.012567	0.002108	2.58e-09	521590	G	C	0.714191	0.00824705	1.75698
monocyte cell count	rs62057793	17	25856325	-0.019484	0.002995	8.00018e-11	521588	A	G	0.111608	0.00900063	1.91898
monocyte cell count	rs2302774	17	38183090	-0.024203	0.001932	5.67937e-36	521587	T	G	0.382509	0.0173355	3.72736
monocyte cell count	rs62054807	17	43915497	0.020073	0.002064	2.45019e-22	521589	T	C	0.294764	0.0134591	2.88251
monocyte cell count	rs11655888	17	79389411	-0.014142	0.002545	2.83002e-08	477037	T	C	0.180123	0.00803771	1.56509
monocyte cell count	rs12941356	17	17716531	-0.017387	0.001989	2.45019e-18	478051	G	A	0.588457	0.0126317	2.47635
monocyte cell count	rs2729450	17	28088459	-0.030635	0.001881	1.35988e-59	521584	C	T	0.524171	0.0225369	4.87148
monocyte cell count	rs1594541	17	32654403	0.015743	0.002369	3.12033e-11	520194	C	T	0.195904	0.00920701	1.95812
monocyte cell count	rs34097845	17	56358429	-0.100554	0.00424	2.99226e-124	519714	T	C	0.05601	0.0328682	7.15469
monocyte cell count	rs2665405	17	57875292	0.038394	0.001876	5.37032e-93	521592	A	G	0.548346	0.028312	6.15628
monocyte cell count	rs9898876	17	7526962	0.017631	0.002367	9.89008e-14	518761	T	G	0.197491	0.0103325	2.19389
monocyte cell count	rs71368117	17	27329227	-0.023586	0.003497	1.58016e-11	521548	C	T	0.086908	0.0093329	1.99034
monocyte cell count	rs745570	17	77781725	0.014068	0.001948	5.38022e-13	475322	G	A	0.513574	0.010465	2.03535
monocyte cell count	rs9915112	17	2007826	-0.026556	0.002328	4.21017e-30	521564	G	A	0.203142	0.0157825	3.38793
monocyte cell count	rs16978176	17	72761242	-0.025359	0.001908	2.89001e-40	520508	C	T	0.465252	0.0184087	3.9542
monocyte cell count	rs9674881	17	81078568	0.06335	0.002158	2.15774e-189	464168	T	C	0.486067	0.0430447	8.45264
monocyte cell count	rs118083884	17	16522922	-0.096502	0.008517	1.00995e-29	477020	A	G	0.016672	0.0163921	3.21885
monocyte cell count	rs1016680	17	35874385	-0.02553	0.001951	4.31023e-39	521591	C	A	0.63682	0.0181074	3.89643
monocyte cell count	rs2084312	17	72695211	0.037684	0.002351	8.97016e-58	520512	T	C	0.800313	0.0222022	4.78758
monocyte cell count	rs2846573	18	841779	-0.010792	0.001972	4.51004e-08	519100	T	C	0.351779	0.00759137	1.60847
monocyte cell count	rs745822	18	48142822	0.016402	0.001942	3.16009e-17	520652	G	T	0.375667	0.0116967	2.4961
monocyte cell count	rs238136	18	3448755	-0.014997	0.002226	1.67996e-11	520187	G	A	0.250043	0.00933276	1.98509
monocyte cell count	rs2013605	18	19726151	0.018187	0.003113	5.26999e-09	520649	T	G	0.102362	0.00809113	1.72037
monocyte cell count	rs11082397	18	42094299	0.018719	0.002766	1.35988e-11	521591	G	T	0.128716	0.00936267	1.99691
monocyte cell count	rs718515	18	43856297	-0.019941	0.001891	5.65979e-26	521591	A	G	0.552238	0.0145923	3.12882
monocyte cell count	rs9963693	18	45599257	0.013323	0.002145	5.39002e-10	520506	C	T	0.260621	0.0086035	1.82975
monocyte cell count	rs3177609	18	74071078	0.031206	0.003521	8.26038e-19	521593	C	T	0.077556	0.012262	2.62298
monocyte cell count	rs12327253	18	20719164	0.017782	0.002112	4.05042e-17	521581	G	A	0.293564	0.0116461	2.48962
monocyte cell count	rs17758695	18	60920854	-0.109272	0.005762	3.89045e-80	519549	T	C	0.028765	0.0262905	5.6824
monocyte cell count	rs10460159	18	60996360	-0.015786	0.001899	9.88098e-17	520192	C	T	0.428951	0.0115158	2.45485
monocyte cell count	rs2007483	18	77476131	-0.023714	0.001934	1.63005e-34	521591	A	T	0.382309	0.0169627	3.64586
monocyte cell count	rs954954	18	60902328	-0.028982	0.003072	4.19952e-21	520193	C	A	0.105169	0.0130701	2.79058
monocyte cell count	rs10403909	19	1008358	0.018742	0.002204	1.94984e-17	469584	G	A	0.724302	0.0123983	2.38677
monocyte cell count	rs79407714	19	33745290	-0.064354	0.005795	1.27997e-28	478114	A	G	0.030003	0.0160484	3.15752
monocyte cell count	rs4577206	19	47545719	-0.020765	0.003177	6.4998e-11	475639	T	C	0.88902	0.00947051	1.84132
monocyte cell count	rs12461422	19	3167542	-0.016008	0.002202	3.76964e-13	478115	T	C	0.283017	0.0105042	2.05512
monocyte cell count	rs149287489	19	54295392	-0.031801	0.003703	9.36052e-18	520135	G	A	0.078545	0.0118981	2.53705
monocyte cell count	rs76427287	19	837190	0.024864	0.002345	3.04018e-26	467281	C	T	0.254121	0.015502	2.9789
monocyte cell count	rs79939614	19	3386359	0.011503	0.002104	4.70002e-08	476901	T	C	0.645986	0.0079095	1.53949
monocyte cell count	rs11086102	19	18398628	0.031397	0.002021	2.25996e-54	478115	C	G	0.632941	0.0224505	4.44608
monocyte cell count	rs56344893	19	44282529	-0.044337	0.00195	2.11836e-114	521577	A	C	0.372987	0.0314617	6.8632
monocyte cell count	rs143273199	19	45744552	-0.066784	0.002145	1e-200	520150	C	T	0.259095	0.0418767	9.2091
monocyte cell count	rs72987040	19	3251116	-0.024778	0.002838	2.71019e-18	521589	A	C	0.124193	0.0120773	2.58296
monocyte cell count	rs7249692	19	19670688	-0.017222	0.002004	8.8308e-18	521593	C	T	0.670676	0.0118907	2.5426
monocyte cell count	rs10420703	19	33758488	0.018408	0.00249	1.49005e-13	476099	C	T	0.808132	0.0107067	2.0863
monocyte cell count	rs74259566	19	42735177	0.028706	0.003145	7.50931e-20	521593	G	C	0.100542	0.0126269	2.70204
monocyte cell count	rs413141	19	6675989	0.043013	0.002764	1.42004e-54	521593	G	A	0.862523	0.0215361	4.65049
monocyte cell count	rs571497	19	7827830	-0.028174	0.002628	8.93923e-27	519115	A	G	0.154612	0.0148659	3.17318
monocyte cell count	rs3859570	19	18510925	-0.027849	0.001998	3.97009e-44	478116	C	T	0.424757	0.0201467	3.98045
monocyte cell count	rs62143205	19	54325353	-0.057574	0.003245	2.18022e-70	516125	A	G	0.104321	0.0246812	5.29049
monocyte cell count	rs2327028	20	8140925	-0.011197	0.001883	2.80001e-09	521592	T	C	0.474846	0.00822849	1.753
monocyte cell count	rs6055955	20	8604181	-0.028986	0.001876	8.71967e-54	520194	T	C	0.508474	0.0214035	4.60876
monocyte cell count	rs6120950	20	30225070	-0.019355	0.002341	1.45011e-16	521589	T	C	0.202811	0.0114371	2.44447
monocyte cell count	rs12480462	20	31065178	-0.030991	0.00203	1.44012e-52	521591	T	C	0.31601	0.0211231	4.55935
monocyte cell count	rs932641	20	38567137	-0.01353	0.002174	4.98999e-10	521592	A	G	0.251475	0.00861131	1.83527
monocyte cell count	rs17196752	20	48887268	-0.072454	0.002408	8.09096e-199	520194	T	C	0.189945	0.0416737	9.16329
monocyte cell count	rs6512627	20	48967591	-0.047438	0.002378	1.83021e-88	521592	A	G	0.19363	0.0275991	5.99687
monocyte cell count	rs6044081	20	16513342	0.012275	0.002186	2e-08	520193	G	A	0.758074	0.00778078	1.65241
monocyte cell count	rs12480732	20	31191015	0.054282	0.002188	8.57038e-136	520647	T	C	0.257776	0.0343523	7.50275
monocyte cell count	rs628965	20	3649713	-0.012645	0.001982	1.84001e-10	520651	G	A	0.630893	0.00883348	1.87963
monocyte cell count	rs2295481	20	61574727	-0.015251	0.002338	7.1499e-11	521591	T	C	0.207397	0.00902397	1.92401
monocyte cell count	rs34600126	20	1597433	0.022368	0.002266	6.02976e-23	521590	T	G	0.217724	0.0136552	2.92512
monocyte cell count	rs4813619	20	2815715	0.016505	0.001902	4.24033e-18	520190	T	G	0.510832	0.0120231	2.5643
monocyte cell count	rs4142441	20	42839620	0.031012	0.002648	1.22011e-31	520187	G	A	0.151573	0.0162251	3.47527
monocyte cell count	rs932905	20	48796131	0.021032	0.002083	6.10942e-24	520187	A	G	0.28178	0.0139886	2.98944
monocyte cell count	rs35068491	21	36238307	0.014581	0.00235	5.68002e-10	521588	C	T	0.20924	0.00858316	1.8292
monocyte cell count	rs2834670	21	36280376	0.026935	0.002965	1.10994e-19	520515	G	A	0.176408	0.0125812	2.68653
monocyte cell count	rs57221391	21	16583936	-0.022337	0.003693	1.51001e-09	520653	G	T	0.07144	0.008375	1.78125
monocyte cell count	rs1997577	21	16371102	-0.029591	0.002601	5.79963e-30	521593	T	A	0.154954	0.0157434	3.3796
monocyte cell count	rs73203055	21	36407530	-0.026093	0.003673	1.26999e-12	521591	G	C	0.072008	0.00982704	2.09693
monocyte cell count	rs2836220	21	39600499	-0.011367	0.001982	1.01e-08	521592	C	A	0.338458	0.00793238	1.68942
monocyte cell count	rs139271	22	39487595	-0.015295	0.001907	1.10994e-15	521593	C	T	0.44222	0.0110958	2.37072
monocyte cell count	rs41409548	22	17579495	-0.096493	0.005685	1.49005e-64	520655	A	G	0.033848	0.023505	5.07669
monocyte cell count	rs181407	22	18235288	0.011444	0.001949	4.47003e-09	478113	G	C	0.511885	0.00848294	1.65628
monocyte cell count	rs739241	22	50052921	0.018082	0.001948	1.71989e-20	521586	A	G	0.606788	0.0128463	2.74955
monocyte cell count	rs9625746	22	29637658	-0.021263	0.001942	7.41993e-28	521572	C	G	0.412737	0.0151465	3.24936
monocyte cell count	rs34505104	22	24624609	-0.033131	0.002083	6.3797e-57	521575	G	A	0.305345	0.0220101	4.75498
monocyte cell count	rs146474125	22	31493622	-0.026777	0.004828	2.98999e-08	521592	A	G	0.040528	0.00767345	1.63384
monocyte cell count	rs47341	22	43560763	0.031081	0.001997	1.46016e-54	476098	T	C	0.396	0.0225386	4.44498

## Sheet: Table S4
Table S4. Instrument SNPs selected from basophil cell count.
exposure	SNP	chr.exposure	pos.exposure	beta.exposure	se.exposure	pval.exposure	samplesize.exposure	effect_allele.exposure	other_allele.exposure	eaf.exposure	r2	F_stat
basophil cell count	rs1537061	1	87739219	-0.025079	0.003425	2.54976e-13	473992	C	T	0.098713	0.0106263	2.06124
basophil cell count	rs73078376	1	205639611	-0.025405	0.004578	2.94002e-08	473055	A	C	0.055641	0.00806177	1.55665
basophil cell count	rs56043070	1	247719769	-0.026025	0.003975	6.03949e-11	472603	A	G	0.071468	0.00951686	1.83854
basophil cell count	rs11121246	1	8917102	0.012743	0.002043	4.58997e-10	473997	G	T	0.502219	0.0090523	1.75316
basophil cell count	rs1804999	1	156219450	0.011333	0.002053	3.48001e-08	473996	G	A	0.505883	0.0080108	1.54982
basophil cell count	rs1086893	1	212563114	0.029865	0.002162	2.40991e-43	473056	C	T	0.343174	0.0200661	3.92203
basophil cell count	rs4060971	1	21506930	-0.02066	0.002069	1.85012e-23	473994	T	C	0.551092	0.0144955	2.82283
basophil cell count	rs12143614	1	150932696	-0.023163	0.0032	4.71954e-13	473957	A	T	0.116955	0.0105059	2.0375
basophil cell count	rs6671847	1	161478810	0.01357	0.002058	4.44017e-11	472906	A	G	0.508234	0.00958046	1.85214
basophil cell count	rs10927074	1	236103965	0.079216	0.0033	2.99916e-127	474001	C	T	0.892265	0.0348339	6.92654
basophil cell count	rs80194822	1	28109632	0.060817	0.010479	6.65994e-09	471683	G	A	0.010834	0.00844373	1.62627
basophil cell count	rs7515985	1	28997021	0.013605	0.002078	6.05062e-11	473997	G	A	0.415798	0.00950246	1.84118
basophil cell count	rs12075	1	159175354	0.027771	0.002071	6.02005e-41	473058	A	G	0.579533	0.0194794	3.8051
basophil cell count	rs17613339	1	118139540	-0.016822	0.003077	4.70999e-08	472602	T	C	0.128384	0.00794484	1.53241
basophil cell count	rs142405270	1	161353349	0.050739	0.008204	6.41003e-10	473144	G	A	0.018962	0.00898412	1.73668
basophil cell count	rs17625587	1	198990494	0.01499	0.002328	1.25e-10	473983	A	G	0.263625	0.00934379	1.81009
basophil cell count	rs12123922	1	205140436	-0.027772	0.002057	1.72982e-41	473983	A	G	0.440557	0.0195943	3.83552
basophil cell count	rs13386606	2	8440572	-0.011941	0.002131	2.15001e-08	473997	A	G	0.358085	0.00813291	1.57364
basophil cell count	rs13419763	2	219134950	0.016215	0.002066	4.42996e-15	473058	T	C	0.562498	0.0114012	2.2089
basophil cell count	rs62105478	2	8735869	-0.031667	0.004658	1.08993e-11	473060	A	G	0.051684	0.00987764	1.91079
basophil cell count	rs6543144	2	103092575	0.013669	0.002219	7.43002e-10	473059	G	A	0.312924	0.00895097	1.72991
basophil cell count	rs6734238	2	113841030	0.012064	0.002085	7.37004e-09	472600	G	A	0.402301	0.00841079	1.62304
basophil cell count	rs7573465	2	182315885	0.015498	0.002064	6.26037e-14	473058	T	G	0.556148	0.0109075	2.1122
basophil cell count	rs73987603	2	213844822	0.024035	0.002752	2.63998e-18	473061	A	G	0.166369	0.0126858	2.46101
basophil cell count	rs2860773	2	65665641	0.019124	0.002085	5.03037e-20	472598	T	G	0.407715	0.0133282	2.58476
basophil cell count	rs2028900	2	85767735	-0.01396	0.002059	1.24997e-11	472602	T	C	0.449306	0.00985366	1.90425
basophil cell count	rs1598207	2	148757870	0.020189	0.002229	1.40994e-19	473062	G	A	0.302655	0.0131591	2.55405
basophil cell count	rs4602187	2	181834018	0.014094	0.002227	2.53e-10	472600	T	C	0.683135	0.00920038	1.77682
basophil cell count	rs79140637	2	65084123	-0.027476	0.004583	2.09002e-09	473063	A	G	0.054158	0.00870962	1.68287
basophil cell count	rs62160676	2	112167931	-0.016626	0.002285	3.57026e-13	471969	C	T	0.296123	0.010583	2.04395
basophil cell count	rs1427499	2	145400317	0.021037	0.002263	1.57e-20	470746	G	A	0.710264	0.0135362	2.61531
basophil cell count	rs77785849	2	146580195	0.035989	0.005781	4.94003e-10	470970	A	C	0.033466	0.00906456	1.74428
basophil cell count	rs12497690	3	27795397	0.014579	0.002121	6.48037e-12	473994	C	A	0.371338	0.00997621	1.93388
basophil cell count	rs34850939	3	47063910	0.013806	0.002243	7.74997e-10	473986	A	G	0.349046	0.00893251	1.72971
basophil cell count	rs11710737	3	107464170	0.01157	0.002065	2.15001e-08	472602	G	A	0.438906	0.00814491	1.57132
basophil cell count	rs74535412	3	128297689	0.038458	0.005749	2.30994e-11	472141	A	G	0.034635	0.00972844	1.87797
basophil cell count	rs13089722	3	128306757	-0.087989	0.0033	1.4388e-156	473990	A	G	0.107756	0.038692	7.7244
basophil cell count	rs4324460	3	3120542	0.024167	0.002509	6.15035e-22	472560	G	T	0.218923	0.014003	2.71726
basophil cell count	rs1669340	3	3198380	-0.033996	0.002785	3.0903e-34	472917	T	G	0.839194	0.0177385	3.45785
basophil cell count	rs7613595	3	16908518	-0.036371	0.002483	1.54989e-48	473999	C	A	0.217603	0.0212603	4.16885
basophil cell count	rs3181077	3	46250652	-0.037064	0.00228	2.22998e-59	473997	T	C	0.718492	0.0235965	4.63801
basophil cell count	rs2089979	3	196501413	-0.013908	0.002084	2.59e-11	472599	G	A	0.415685	0.00969932	1.87412
basophil cell count	rs59107033	3	123105643	-0.013992	0.002451	1.17001e-08	473055	T	C	0.224774	0.00829302	1.60167
basophil cell count	rs9819371	3	141206800	-0.0301	0.00419	7.05018e-13	473998	T	C	0.064572	0.0104261	2.02202
basophil cell count	rs6780544	3	187424334	-0.016363	0.00211	9.31966e-15	474000	A	G	0.62255	0.0112534	2.18432
basophil cell count	rs10006833	4	9953097	-0.015606	0.002521	6.21999e-10	473997	C	T	0.209061	0.00898293	1.7396
basophil cell count	rs7684939	4	55509189	-0.011854	0.002048	7.35005e-09	473062	A	G	0.488692	0.00840735	1.62396
basophil cell count	rs2298989	4	110891673	-0.011597	0.002083	2.65003e-08	472599	C	T	0.425369	0.00809204	1.56102
basophil cell count	rs28647824	4	83585062	-0.017508	0.002312	3.83972e-14	473997	A	C	0.267348	0.0109893	2.13247
basophil cell count	rs11097787	4	103407342	-0.014501	0.002087	3.83001e-12	473996	T	C	0.402632	0.0100846	1.95511
basophil cell count	rs56406125	4	87940205	-0.034946	0.002607	6.03949e-41	473999	T	G	0.190072	0.0194598	3.80878
basophil cell count	rs4912807	5	141519296	0.012874	0.002107	1.02e-09	472913	C	G	0.617494	0.00887907	1.71535
basophil cell count	rs2594836	5	173205318	-0.017777	0.002319	1.86982e-14	474000	A	G	0.722276	0.0111243	2.15897
basophil cell count	rs13188960	5	35853319	-0.019117	0.002278	5.08042e-17	473985	T	G	0.27945	0.0121781	2.36594
basophil cell count	rs112352373	5	118687625	-0.013924	0.002547	4.70999e-08	473971	G	C	0.203153	0.00793336	1.53463
basophil cell count	rs3857286	5	54863190	-0.012282	0.002235	3.97e-08	472908	T	C	0.695123	0.00798626	1.54147
basophil cell count	rs34500	5	98294885	-0.026288	0.003721	1.66994e-12	472911	A	G	0.084024	0.0102652	1.98591
basophil cell count	rs2271352	5	126091428	0.042265	0.00247	1.44012e-65	473993	C	G	0.225593	0.0248326	4.8871
basophil cell count	rs4705908	5	131347520	-0.01166	0.002089	2.43002e-08	472911	A	G	0.419818	0.00811133	1.56581
basophil cell count	rs377763	6	32199144	-0.027298	0.002499	9.37994e-28	471514	A	C	0.214238	0.015899	3.08426
basophil cell count	rs915125	6	82463376	-0.029254	0.002288	2.18022e-37	472601	T	C	0.281093	0.0185839	3.62333
basophil cell count	rs35045014	6	107432157	-0.011383	0.002069	3.86999e-08	473993	A	C	0.455669	0.00798366	1.54451
basophil cell count	rs2524079	6	31242174	0.031209	0.002077	5.46009e-51	472890	A	G	0.419059	0.0218362	4.27422
basophil cell count	rs10806232	6	82679060	-0.014739	0.002097	2.1702e-12	473999	T	A	0.597775	0.0102004	1.97781
basophil cell count	rs11756802	6	7170084	-0.029351	0.004935	2.80001e-09	474000	A	T	0.048151	0.00863167	1.67099
basophil cell count	rs6927569	6	109621494	0.021693	0.002051	4.21988e-26	473998	C	T	0.523015	0.0153472	2.9913
basophil cell count	rs1100578	6	22371990	0.022398	0.002063	2.02023e-27	473985	C	G	0.542927	0.015756	3.07217
basophil cell count	rs9274351	6	32632425	0.019736	0.002822	2.78997e-12	464346	A	T	0.196595	0.0102543	1.94766
basophil cell count	rs2229092	6	31540757	0.025697	0.004247	1.47999e-09	472567	C	A	0.062139	0.00879546	1.69781
basophil cell count	rs905670	6	90958502	-0.014307	0.002142	2.49e-11	473996	A	G	0.350304	0.00969341	1.87853
basophil cell count	rs9376098	6	135499460	0.023167	0.002147	4.14954e-27	473987	A	T	0.349186	0.0156602	3.0532
basophil cell count	rs1186222	7	75247329	-0.022015	0.002077	3.20996e-26	473057	T	C	0.461919	0.0153997	2.99571
basophil cell count	rs74524365	7	80249950	0.022709	0.004011	1.54e-08	473998	T	A	0.070312	0.00821652	1.58995
basophil cell count	rs2282986	7	92299545	-0.088653	0.007728	1.98016e-30	472603	C	T	0.018065	0.0166749	3.24483
basophil cell count	rs71562671	7	105320063	0.020951	0.003836	4.84005e-08	473994	C	T	0.07867	0.00792614	1.5333
basophil cell count	rs2158799	7	28277107	0.014086	0.00211	2.5698e-11	473997	G	C	0.609605	0.00968667	1.87722
basophil cell count	rs56388170	7	28724374	0.031399	0.002277	3.33964e-43	472911	T	G	0.293002	0.020035	3.91462
basophil cell count	rs42030	7	92236421	0.030212	0.003869	6.08976e-15	473061	A	G	0.076053	0.0113429	2.1975
basophil cell count	rs73049252	7	8016602	-0.037196	0.004388	2.41991e-17	471167	A	G	0.058507	0.0123409	2.38363
basophil cell count	rs149007767	7	50370254	0.026584	0.002887	3.48017e-20	473998	T	C	0.162151	0.0133661	2.59993
basophil cell count	rs3731332	7	92300568	-0.103985	0.007064	5.36043e-49	473062	T	C	0.022182	0.0213859	4.18569
basophil cell count	rs182090955	7	92239892	-0.087651	0.010695	2.61999e-16	472665	A	G	0.009832	0.0119113	2.30699
basophil cell count	rs56179563	7	129685597	0.014617	0.002124	6.09958e-12	473989	A	G	0.389066	0.0099888	1.93633
basophil cell count	rs11772895	7	143081942	0.034127	0.0023	9.22996e-50	471976	C	G	0.277783	0.021583	4.21536
basophil cell count	rs55690609	8	6902043	-0.03494	0.0022	8.931e-57	473967	A	G	0.322693	0.0230579	4.52936
basophil cell count	rs45577137	8	48651633	-0.045322	0.005335	2.08018e-17	465986	G	A	0.045208	0.0124351	2.3755
basophil cell count	rs7819602	8	10726842	0.016196	0.002115	1.98016e-14	472915	G	C	0.612901	0.0111263	2.1544
basophil cell count	rs2738104	8	6792257	0.018357	0.00218	4.00959e-17	472911	A	G	0.67231	0.0122323	2.37119
basophil cell count	rs6557615	8	22940647	-0.018779	0.002208	1.9002e-17	472916	A	G	0.681024	0.0123589	2.39606
basophil cell count	rs4876400	8	119114110	-0.017086	0.002111	6.00067e-16	473992	G	A	0.626316	0.0117489	2.28159
basophil cell count	rs7832357	8	126516197	-0.015431	0.002158	8.9002e-13	473062	G	A	0.342269	0.0103899	2.01094
basophil cell count	rs2977799	8	6696927	0.027476	0.002057	1.17004e-40	473057	G	A	0.50924	0.0194077	3.7908
basophil cell count	rs16923637	8	59567885	0.014168	0.002274	4.79005e-10	473983	T	G	0.286039	0.00904272	1.75123
basophil cell count	rs6993770	8	106581528	-0.018236	0.00226	7.50067e-16	474000	T	A	0.287084	0.0117093	2.27384
basophil cell count	rs13267723	8	130672344	-0.014047	0.002437	8.45999e-09	473997	A	G	0.231732	0.00836464	1.61885
basophil cell count	rs12376511	9	22142756	-0.020682	0.002779	1.02991e-13	473999	C	T	0.162947	0.0108015	2.09564
basophil cell count	rs1633768	9	135879138	-0.016647	0.002317	7.0194e-13	471975	T	C	0.275307	0.0104492	2.01787
basophil cell count	rs2273770	9	77755469	0.011659	0.002124	4.15997e-08	457734	T	C	0.398729	0.00810534	1.51417
basophil cell count	rs7044519	9	82233842	0.016724	0.002799	2.37001e-09	472600	G	T	0.16139	0.0086841	1.67624
basophil cell count	rs2150052	9	113945067	-0.013303	0.002049	8.75992e-11	473998	T	A	0.50554	0.00942178	1.8254
basophil cell count	rs10906375	10	13498371	-0.012492	0.002234	2.29002e-08	474000	G	A	0.300993	0.00811699	1.57054
basophil cell count	rs2998286	10	28780373	0.020883	0.002443	1.31009e-17	473999	C	T	0.769831	0.0124073	2.4111
basophil cell count	rs2805921	10	70847549	0.012974	0.002377	4.92006e-08	473996	A	G	0.247972	0.00792189	1.53248
basophil cell count	rs3071	10	102114463	-0.01635	0.002239	2.94985e-13	473996	C	A	0.298273	0.0105978	2.05566
basophil cell count	rs34377578	10	104336426	0.013372	0.002363	1.55998e-08	473062	C	A	0.251754	0.00822142	1.58775
basophil cell count	rs748113	10	73508791	-0.011699	0.002089	2.18998e-08	471976	C	T	0.436133	0.00814566	1.56937
basophil cell count	rs72786903	10	50376394	-0.013947	0.002461	1.47999e-08	473999	T	C	0.222439	0.00822641	1.59189
basophil cell count	rs7078507	10	77140864	-0.016071	0.002107	2.5398e-14	471518	G	A	0.609239	0.0110961	2.1421
basophil cell count	rs10883359	10	101274033	-0.01313	0.002268	7.29995e-09	473062	G	A	0.284616	0.00840902	1.62429
basophil cell count	rs1539174	10	974870	0.046398	0.00241	1.51008e-82	473996	G	C	0.237332	0.0279445	5.51717
basophil cell count	rs11187969	10	96231169	-0.016771	0.003058	4.24004e-08	472601	A	G	0.130137	0.00797194	1.53768
basophil cell count	rs3781452	10	126355129	0.019847	0.002131	1.33999e-20	472140	T	C	0.632095	0.0135407	2.62399
basophil cell count	rs695113	11	128562098	0.01697	0.002242	3.93007e-14	472598	T	C	0.696269	0.0110012	2.12846
basophil cell count	rs10734121	11	89656239	-0.025432	0.002837	3.2802e-19	471519	A	G	0.845295	0.0130457	2.52345
basophil cell count	rs2606724	11	113957880	0.015734	0.002124	1.33015e-13	473993	A	G	0.453028	0.0107524	2.08597
basophil cell count	rs6421984	11	305619	0.018366	0.002068	6.96947e-19	465819	C	T	0.514051	0.013003	2.48451
basophil cell count	rs10835333	11	3957766	0.014555	0.002161	1.67996e-11	467933	G	A	0.349229	0.00984002	1.8827
basophil cell count	rs74472890	11	72946279	0.102642	0.004745	1.02094e-103	472600	C	T	0.04944	0.0314425	6.21177
basophil cell count	rs10893844	11	128185850	-0.015492	0.002049	4.21988e-14	473999	C	G	0.501425	0.0109715	2.12897
basophil cell count	rs742631	11	32077472	-0.01662	0.002297	4.82948e-13	471978	T	C	0.28374	0.0105234	2.03235
basophil cell count	rs10896064	11	65641033	0.013348	0.002052	8.0094e-11	474000	C	G	0.532468	0.00944135	1.82923
basophil cell count	rs17860282	12	51740350	0.104693	0.009859	2.61999e-26	470511	T	C	0.011189	0.015469	2.99311
basophil cell count	rs2286599	12	6499533	0.023189	0.003001	1.15001e-14	469154	A	G	0.141728	0.0112724	2.16555
basophil cell count	rs2118140	12	66698461	0.018347	0.002052	4.02995e-19	473990	G	A	0.528383	0.0129787	2.52353
basophil cell count	rs75084335	12	76981753	0.028439	0.004091	3.74973e-12	470330	G	C	0.069244	0.0101282	1.94838
basophil cell count	rs4475963	12	129302255	-0.013524	0.002127	2.10999e-10	472603	G	T	0.370213	0.00924104	1.78476
basophil cell count	rs4763817	12	12481296	0.013462	0.002359	1.17999e-08	474000	T	C	0.738634	0.00828265	1.60286
basophil cell count	rs146970669	12	27103449	0.022392	0.003534	2.43002e-10	473055	A	G	0.094107	0.00920501	1.77944
basophil cell count	rs10746147	12	80316758	-0.022399	0.003927	1.2e-08	472142	G	A	0.926163	0.00829476	1.5989
basophil cell count	rs11064881	12	120146925	-0.032268	0.003923	2.05022e-16	473998	A	G	0.073509	0.0119373	2.31865
basophil cell count	rs3184504	12	111884608	-0.02822	0.002051	5.08042e-43	471515	C	T	0.518576	0.0200205	3.90012
basophil cell count	rs76428106	13	28604007	0.081896	0.009385	2.77971e-18	473999	C	T	0.013391	0.0126648	2.46177
basophil cell count	rs3892360	13	41184078	0.043053	0.005941	4.45964e-13	68110	G	C	0.306641	0.02774	0.762373
basophil cell count	rs4941839	13	37025916	-0.013376	0.002291	5.43e-09	471973	A	G	0.714109	0.00849084	1.63643
basophil cell count	rs2239635	14	23588731	0.034388	0.002255	1.89017e-52	473995	C	G	0.70425	0.022132	4.34361
basophil cell count	rs72721631	14	75807762	-0.019316	0.002422	1.59993e-15	473994	A	C	0.237093	0.0115741	2.24726
basophil cell count	rs11158159	14	57857162	0.028179	0.002564	4.58987e-28	472914	C	G	0.769788	0.0159696	3.10741
basophil cell count	rs2289511	14	88454910	-0.016386	0.002078	3.29989e-15	473058	A	G	0.582293	0.0114548	2.21941
basophil cell count	rs72697295	14	93069980	-0.017529	0.002694	8.00018e-11	472914	C	G	0.180908	0.00945243	1.82718
basophil cell count	rs2074585	15	91009484	-0.030894	0.00205	2.71019e-51	474000	A	G	0.514859	0.0218779	4.29267
basophil cell count	rs7496362	15	65758874	-0.012695	0.002133	2.71e-09	474000	G	C	0.365764	0.00863944	1.67251
basophil cell count	rs11633707	15	69617688	0.012395	0.002136	6.65994e-09	473059	A	G	0.636389	0.00843145	1.62865
basophil cell count	rs67175901	15	101748227	0.026075	0.003356	8.23948e-15	458198	T	C	0.108202	0.0114689	2.15201
basophil cell count	rs28364390	15	42677173	0.020338	0.003019	1.69005e-11	474000	A	T	0.132089	0.00977558	1.89463
basophil cell count	rs2070596	15	50545159	0.022675	0.002529	3.29989e-19	472910	A	T	0.211403	0.0130256	2.52697
basophil cell count	rs62021606	15	64548734	-0.03429	0.004663	1.99986e-13	473997	G	T	0.050595	0.0106735	2.07051
basophil cell count	rs12443468	15	81888088	0.014544	0.002451	3.03997e-09	473996	G	A	0.225894	0.00861212	1.66716
basophil cell count	rs7196129	16	30471109	0.016801	0.002081	7.18952e-16	473980	C	T	0.529408	0.011717	2.27527
basophil cell count	rs247833	16	84581684	0.016173	0.002392	1.42004e-11	469562	A	G	0.248859	0.00985855	1.89289
basophil cell count	rs9928015	16	57570561	-0.014985	0.002233	2.01002e-11	472583	T	G	0.302009	0.00975347	1.88462
basophil cell count	rs875740	16	16123048	-0.017944	0.002172	1.51985e-16	472916	A	C	0.665329	0.012003	2.32622
basophil cell count	rs12921873	16	87933057	0.015838	0.002547	5.19003e-10	472847	T	C	0.210936	0.00903528	1.74556
basophil cell count	rs12447180	16	88517722	0.023452	0.002204	2.06016e-26	467843	C	T	0.323627	0.0155458	2.99106
basophil cell count	rs71391089	16	74523273	0.015904	0.002723	5.33998e-09	473977	T	G	0.170388	0.00847692	1.6407
basophil cell count	rs7503461	17	2883320	-0.01342	0.002193	9.59997e-10	473992	T	C	0.318513	0.00888301	1.72006
basophil cell count	rs12941811	17	38159335	-0.046353	0.002071	7.70903e-111	473990	C	T	0.578198	0.0324753	6.44166
basophil cell count	rs1295927	17	57929535	-0.024975	0.002055	5.83042e-34	473058	G	A	0.447843	0.0176606	3.44342
basophil cell count	rs12453682	17	37770005	-0.01827	0.00224	3.59998e-16	473994	T	C	0.695293	0.0118389	2.29929
basophil cell count	rs34097845	17	56358429	0.043291	0.004593	4.58036e-21	472121	T	C	0.056678	0.013706	2.65635
basophil cell count	rs7420	17	72765215	-0.01315	0.002061	1.81001e-10	471519	T	C	0.53772	0.00928593	1.78937
basophil cell count	rs8178414	17	56345363	0.073906	0.00909	4.48023e-16	473539	T	C	0.012939	0.0118061	2.29063
basophil cell count	rs17758695	18	60920854	-0.124742	0.006145	1.46994e-91	473056	T	C	0.029551	0.0294925	5.82046
basophil cell count	rs561102	18	9851388	-0.01406	0.002162	8.12082e-11	471517	T	C	0.65494	0.00946315	1.82384
basophil cell count	rs2959356	18	23590203	0.014017	0.002241	4.14e-10	472600	G	A	0.298096	0.00908914	1.75514
basophil cell count	rs602229	18	51789396	0.012728	0.002221	1.03001e-08	472915	C	G	0.692937	0.00832576	1.60757
basophil cell count	rs76427287	19	837190	-0.028841	0.002472	2.07014e-31	461318	C	T	0.254032	0.0171629	3.26124
basophil cell count	rs2007774	19	5813244	0.016484	0.002349	2.35993e-12	471908	A	T	0.277568	0.0102059	1.97012
basophil cell count	rs2967595	19	8566299	-0.026046	0.00277	5.58985e-21	473039	T	C	0.167857	0.0136622	2.65293
basophil cell count	rs73022294	19	33772811	-0.057212	0.010051	1.29e-08	473139	T	C	0.010925	0.00826807	1.5971
basophil cell count	rs12459419	19	51728477	-0.016693	0.002188	2.44006e-14	473996	T	C	0.322962	0.0110746	2.14919
basophil cell count	rs7250849	19	52158316	0.021532	0.003328	1.01e-10	472600	T	G	0.107192	0.00940445	1.81661
basophil cell count	rs2607278	19	16568197	0.022731	0.002225	1.79019e-24	472910	T	C	0.306108	0.0148452	2.8853
basophil cell count	rs8113682	19	19743730	-0.021612	0.002364	6.41062e-20	473995	G	T	0.747423	0.0132705	2.58107
basophil cell count	rs118013485	19	33726577	0.023734	0.004201	1.64999e-08	473999	A	G	0.066978	0.00819929	1.58659
basophil cell count	rs78744187	19	33754548	-0.130213	0.003757	1e-200	473058	T	C	0.081739	0.0439078	8.79606
basophil cell count	rs34158728	19	38903032	0.094813	0.006172	3.23966e-53	473996	A	G	0.028263	0.0222986	4.37706
basophil cell count	rs6045612	20	1931001	-0.016734	0.00233	7.1796e-13	473999	T	C	0.26377	0.0104224	2.02131
basophil cell count	rs6091176	20	49150510	0.01369	0.002337	4.79999e-09	473996	T	C	0.261115	0.00850252	1.64576
basophil cell count	rs73110111	20	31267270	-0.037409	0.006689	2.29002e-08	473999	G	A	0.026813	0.008117	1.57054
basophil cell count	rs6141781	20	31263342	0.032512	0.002901	4.12003e-29	473059	T	C	0.147056	0.0162805	3.16989
basophil cell count	rs6029234	20	39259278	0.012547	0.002122	3.46003e-09	472912	C	G	0.625866	0.00859103	1.65922
basophil cell count	rs16989483	20	43537200	-0.021088	0.002287	3.14992e-20	471507	C	T	0.274125	0.0134169	2.59617
basophil cell count	rs4911102	20	31179500	-0.021694	0.00244	6.45952e-19	473058	T	C	0.234267	0.0129154	2.50611
basophil cell count	rs310631	20	62196253	0.012281	0.002091	4.41998e-09	471507	A	C	0.411889	0.00854487	1.6453
basophil cell count	rs138595256	21	36789420	0.064177	0.006916	1.82012e-20	474001	G	C	0.025574	0.0134668	2.6198
basophil cell count	rs2834670	21	36280376	0.028259	0.003218	1.69005e-18	472917	G	A	0.17203	0.0127609	2.47501
basophil cell count	rs2836241	21	39621213	0.013945	0.002086	2.36974e-11	474001	C	T	0.404821	0.0097039	1.8806
basophil cell count	rs7285377	22	19987202	0.014495	0.002273	1.85999e-10	472600	T	G	0.284156	0.00926923	1.79024
basophil cell count	rs5750494	22	38176979	-0.013117	0.002121	6.45996e-10	473992	G	T	0.629062	0.0089743	1.73789
basophil cell count	rs34288539	22	24642009	-0.015157	0.002317	6.34016e-11	472911	T	C	0.273948	0.0095032	1.83708
basophil cell count	rs34780507	22	41405753	0.03512	0.004154	2.96006e-17	473057	G	A	0.065683	0.0122821	2.38169
basophil cell count	rs2294199	22	45631165	-0.016318	0.00205	1.81009e-15	473999	C	T	0.470274	0.0115519	2.24292

## Sheet: Table S5
Table S5. Instrument SNPs selected from lymphocyte cell count.
exposure	SNP	chr.exposure	pos.exposure	beta.exposure	se.exposure	pval.exposure	samplesize.exposure	effect_allele.exposure	other_allele.exposure	eaf.exposure	r2	F_stat
lymphocyte cell count	rs1320562	1	90174762	0.012709	0.002208	8.85992e-09	524920	C	G	0.758464	0.00793781	1.70142
lymphocyte cell count	rs12059564	1	159000779	0.016276	0.002646	7.95994e-10	524915	T	C	0.150315	0.0084823	1.81911
lymphocyte cell count	rs12038019	1	161685800	-0.016487	0.002129	1.00995e-14	524919	C	G	0.268002	0.0106797	2.29546
lymphocyte cell count	rs10494783	1	198663661	-0.054095	0.004268	8.94953e-37	523521	A	G	0.051764	0.0175049	3.77845
lymphocyte cell count	rs4619033	1	204269242	-0.019043	0.002139	5.7306e-19	523522	G	A	0.267859	0.0122956	2.64004
lymphocyte cell count	rs12745411	1	214405704	0.016574	0.00192	6.31975e-18	524921	T	G	0.60014	0.0119059	2.56221
lymphocyte cell count	rs2294630	1	19981791	0.012992	0.001899	8.1508e-12	520691	G	A	0.493105	0.00947295	2.01715
lymphocyte cell count	rs2282718	1	25241056	-0.017559	0.002016	3.25012e-18	522430	A	G	0.372092	0.0120391	2.57886
lymphocyte cell count	rs12088882	1	101224620	0.034026	0.001914	1.29987e-70	523979	T	C	0.408499	0.0245357	5.33893
lymphocyte cell count	rs10875371	1	101762529	-0.020825	0.001927	3.36977e-27	524906	T	C	0.417813	0.0149078	3.21792
lymphocyte cell count	rs1493694	1	120526982	0.020046	0.003045	4.77969e-11	523521	T	C	0.10785	0.00909046	1.94553
lymphocyte cell count	rs11800059	1	150651175	-0.025613	0.001882	3.87972e-42	524922	T	C	0.509954	0.0187711	4.0679
lymphocyte cell count	rs12045893	1	158530416	0.026783	0.002177	9.70063e-35	524922	T	C	0.248069	0.0169668	3.67015
lymphocyte cell count	rs113116201	1	198830942	0.041426	0.006895	1.93001e-09	523984	C	T	0.019939	0.0082935	1.77511
lymphocyte cell count	rs4925547	1	247612435	0.012002	0.001924	4.54999e-10	524916	T	A	0.402366	0.00860397	1.84543
lymphocyte cell count	rs72634819	1	1596500	-0.014315	0.002296	4.67003e-10	451140	T	C	0.263613	0.00927473	1.70955
lymphocyte cell count	rs77954449	1	10242292	-0.036769	0.005678	9.77913e-11	524921	G	A	0.028289	0.00893023	1.91606
lymphocyte cell count	rs7529794	1	40403370	0.016098	0.002151	7.57007e-14	523842	T	G	0.26241	0.0103309	2.21514
lymphocyte cell count	rs2275902	1	79357360	-0.016113	0.002059	5.22035e-15	524462	C	G	0.297647	0.0107996	2.31949
lymphocyte cell count	rs144520705	1	101801341	0.066726	0.011459	5.93007e-09	521981	A	C	0.007638	0.00805354	1.71671
lymphocyte cell count	rs71519213	1	161572330	0.013152	0.001976	2.93968e-11	524913	G	C	0.564986	0.00917766	1.96961
lymphocyte cell count	rs1894692	1	169467654	-0.037559	0.006572	1.12001e-08	524923	A	G	0.978082	0.00788293	1.68957
lymphocyte cell count	rs12021809	1	225941782	-0.026344	0.003018	2.6903e-18	524822	A	G	0.109842	0.0120412	2.59118
lymphocyte cell count	rs113466616	1	26726127	0.012115	0.002012	1.78999e-09	523916	A	G	0.333144	0.00831091	1.77864
lymphocyte cell count	rs11247712	1	28229681	-0.019902	0.00196	3.37987e-24	524919	T	C	0.368908	0.0140054	3.02044
lymphocyte cell count	rs6700896	1	66089782	-0.017362	0.001939	3.67029e-19	524461	T	C	0.378957	0.0123527	2.65723
lymphocyte cell count	rs60633358	1	91500508	-0.02173	0.00279	7.18952e-15	524922	C	T	0.131836	0.0107391	2.30839
lymphocyte cell count	rs12133917	1	101013188	0.015624	0.001901	2.14981e-16	524916	A	C	0.435692	0.0113358	2.43809
lymphocyte cell count	rs72740550	1	197342380	-0.018732	0.002269	1.58016e-16	523983	A	G	0.222059	0.0113968	2.44698
lymphocyte cell count	rs533483	1	234765256	-0.014327	0.002238	1.58001e-10	523519	A	G	0.244075	0.00884146	1.89175
lymphocyte cell count	rs74227709	1	247722588	-0.028903	0.00365	2.51015e-15	524921	A	G	0.071527	0.0109213	2.34798
lymphocyte cell count	rs7527389	1	8556545	-0.019326	0.001959	6.30957e-23	522837	G	A	0.630568	0.0136326	2.92723
lymphocyte cell count	rs9662343	1	23574051	-0.014993	0.002166	4.60999e-12	524920	C	G	0.737197	0.00954681	2.04962
lymphocyte cell count	rs61778219	1	24235932	0.023251	0.002746	2.66993e-17	523977	T	C	0.140899	0.0116868	2.50995
lymphocyte cell count	rs12142033	1	39542129	-0.012976	0.002031	1.73002e-10	523517	A	G	0.332829	0.00882231	1.88761
lymphocyte cell count	rs2294752	1	40879952	0.012451	0.002215	1.94998e-08	523982	G	T	0.238115	0.00775865	1.65973
lymphocyte cell count	rs4319365	1	56907720	-0.01934	0.001904	3.25987e-24	524920	A	G	0.544871	0.0140103	3.0215
lymphocyte cell count	rs12127284	1	65431599	-0.016752	0.002089	1.10994e-15	524920	T	C	0.710139	0.0110606	2.37826
lymphocyte cell count	rs2755253	1	67470843	-0.030903	0.002072	2.87012e-50	524922	T	C	0.70898	0.0205739	4.4668
lymphocyte cell count	rs6679677	1	114303808	-0.053841	0.00313	2.96006e-66	524462	A	C	0.100262	0.0237351	5.16526
lymphocyte cell count	rs716723	1	156984942	-0.017001	0.002762	7.75997e-10	524922	T	A	0.134335	0.00848782	1.82033
lymphocyte cell count	rs494091	1	160791892	0.02706	0.001901	6.35038e-46	524921	C	T	0.425556	0.019631	4.25798
lymphocyte cell count	rs2489279	1	182144119	0.017602	0.001997	1.27997e-18	524891	G	C	0.333667	0.0121559	2.61651
lymphocyte cell count	rs7548606	1	212388607	0.016235	0.001951	9.25977e-17	524922	G	A	0.625851	0.0114744	2.46828
lymphocyte cell count	rs4660128	1	236087992	-0.024767	0.003138	3.12033e-15	524922	C	T	0.896961	0.0108839	2.33985
lymphocyte cell count	rs7572278	2	8563029	0.020437	0.002383	1.03992e-17	523841	A	T	0.206818	0.0118392	2.54242
lymphocyte cell count	rs35002856	2	12878229	0.012278	0.001962	4.02995e-10	523982	C	G	0.372999	0.00863784	1.84945
lymphocyte cell count	rs113542380	2	43464818	-0.067528	0.003634	4.90004e-77	523045	A	G	0.074926	0.0256786	5.58416
lymphocyte cell count	rs2542573	2	54046646	-0.014819	0.002005	1.51985e-13	523524	C	T	0.330988	0.0102067	2.18689
lymphocyte cell count	rs6546881	2	74187420	0.012654	0.001992	2.17e-10	523791	T	C	0.657162	0.00877196	1.87773
lymphocyte cell count	rs4907236	2	97187605	0.011477	0.002095	4.41001e-08	522893	T	C	0.283222	0.00756928	1.61553
lymphocyte cell count	rs1976055	2	111787853	-0.017162	0.002597	4.05042e-11	523982	A	C	0.156208	0.00912042	1.95372
lymphocyte cell count	rs11688303	2	128410244	0.01644	0.002956	2.74e-08	523982	T	C	0.119835	0.00767702	1.64213
lymphocyte cell count	rs10179705	2	188315234	-0.021301	0.002079	1.29003e-24	522902	A	G	0.294374	0.0141618	3.04285
lymphocyte cell count	rs10932018	2	204627407	-0.0146	0.002118	5.64937e-12	523983	A	G	0.729687	0.00951546	2.03916
lymphocyte cell count	rs4972950	2	231221252	0.021567	0.003043	1.42004e-12	522575	A	C	0.107585	0.0097964	2.0943
lymphocyte cell count	rs1260326	2	27730940	-0.02397	0.001925	1.44012e-35	523520	C	T	0.602112	0.0172012	3.71174
lymphocyte cell count	rs10865331	2	62551472	0.013177	0.002022	7.38074e-11	480043	G	A	0.625008	0.00939947	1.84438
lymphocyte cell count	rs6755786	2	103048103	0.026573	0.002252	4.19952e-32	523978	T	C	0.773393	0.0162908	3.51513
lymphocyte cell count	rs4849169	2	113953657	0.020898	0.0019	4.14e-28	523977	C	A	0.482168	0.0151846	3.27274
lymphocyte cell count	rs73961715	2	143803847	-0.04895	0.002823	2.78997e-67	523983	C	T	0.127705	0.0239342	5.20486
lymphocyte cell count	rs10174056	2	162972370	0.013981	0.001942	6.3797e-13	523981	A	T	0.384429	0.00993523	2.13002
lymphocyte cell count	rs6743068	2	202153920	0.031438	0.002125	1.69005e-49	523983	G	A	0.729732	0.0204282	4.42654
lymphocyte cell count	rs6721663	2	7615061	-0.026133	0.0026	9.83105e-24	524919	A	G	0.158697	0.0138609	2.98883
lymphocyte cell count	rs17366643	2	11344504	0.014557	0.001889	1.3499e-14	523981	C	T	0.537795	0.0106382	2.28234
lymphocyte cell count	rs55982282	2	24188128	0.061557	0.002764	8.70964e-110	521154	A	G	0.135291	0.0308225	6.71386
lymphocyte cell count	rs4407213	2	25541636	0.042486	0.005522	1.49005e-14	523213	C	G	0.031639	0.0106285	2.27688
lymphocyte cell count	rs10191329	2	71676999	-0.014199	0.0025	1.38998e-08	524921	A	C	0.175233	0.00783208	1.67858
lymphocyte cell count	rs10206961	2	85814984	-0.01062	0.001917	3.09999e-08	523518	T	C	0.418223	0.00765058	1.63498
lymphocyte cell count	rs71420836	2	129060871	0.030214	0.003343	1.66994e-19	480503	T	C	0.097097	0.0130301	2.56867
lymphocyte cell count	rs148601577	2	143847602	-0.048791	0.00702	3.78966e-12	523981	G	A	0.019608	0.00959364	2.05607
lymphocyte cell count	rs34030812	2	144248905	-0.018195	0.001956	1.49005e-20	523980	C	T	0.367406	0.012838	2.76042
lymphocyte cell count	rs6742799	2	161317460	-0.039239	0.002357	3.53997e-62	523521	C	A	0.199766	0.0229926	4.99086
lymphocyte cell count	rs11684463	2	182077535	-0.04727	0.002015	1.30017e-121	522903	T	A	0.327486	0.0324129	7.09574
lymphocyte cell count	rs2305591	2	182340214	0.010958	0.001903	8.67002e-09	523982	T	A	0.557343	0.00794997	1.70099
lymphocyte cell count	rs11676298	2	227291731	0.026968	0.0024	2.86022e-29	523980	G	C	0.19074	0.015514	3.34489
lymphocyte cell count	rs2276566	2	234395159	-0.025247	0.003159	1.39991e-15	523983	C	G	0.100134	0.011031	2.36757
lymphocyte cell count	rs11688289	2	40698811	-0.014843	0.002405	6.98007e-10	524921	C	T	0.18925	0.00851098	1.82533
lymphocyte cell count	rs2968811	2	55327091	0.013124	0.001916	7.76068e-12	524918	T	A	0.420607	0.00944443	2.02743
lymphocyte cell count	rs1177268	2	61286593	-0.013625	0.001975	5.45004e-12	481436	G	A	0.566052	0.00993435	1.95608
lymphocyte cell count	rs1533298	2	111616304	0.030959	0.002089	1.18987e-49	523981	T	C	0.715263	0.0204609	4.43374
lymphocyte cell count	rs78394891	2	153285022	-0.025584	0.004479	1.13999e-08	523984	A	T	0.046663	0.00788584	1.68716
lymphocyte cell count	rs12692735	2	165504565	-0.012472	0.001963	2.17e-10	523981	T	G	0.361134	0.00877037	1.87807
lymphocyte cell count	rs529002	2	169703896	-0.011348	0.001933	4.45995e-09	522443	G	T	0.550891	0.00811561	1.73159
lymphocyte cell count	rs11897252	2	216250263	-0.013906	0.002231	4.68997e-10	522356	T	C	0.233523	0.00861846	1.83951
lymphocyte cell count	rs1448318	2	223982434	0.017849	0.001949	5.49035e-20	523979	A	G	0.614888	0.0126449	2.71838
lymphocyte cell count	rs62160910	2	136919140	-0.024345	0.004149	4.53002e-09	523978	C	G	0.05783	0.00810014	1.73337
lymphocyte cell count	rs62180255	2	182188444	0.034202	0.001899	1.81009e-72	523984	A	T	0.441013	0.0248644	5.41233
lymphocyte cell count	rs78058190	2	219699999	0.047272	0.00483	1.35988e-22	516732	A	G	0.051732	0.0136053	2.88699
lymphocyte cell count	rs7596846	2	220050527	-0.02122	0.003547	2.27002e-09	523984	T	G	0.920631	0.00825705	1.76724
lymphocyte cell count	rs6755895	2	232579795	-0.023423	0.002291	1.65006e-24	523976	C	T	0.230958	0.0141143	3.03877
lymphocyte cell count	rs1822534	3	12266804	-0.034408	0.001932	7.21938e-71	524914	G	A	0.393993	0.0245593	5.35378
lymphocyte cell count	rs12330493	3	27791614	0.019277	0.001744	2.35993e-28	524922	G	T	0.36489	0.0152407	3.29099
lymphocyte cell count	rs55938093	3	56620172	0.015967	0.00189	3.16009e-17	524921	T	G	0.530458	0.0116491	2.50629
lymphocyte cell count	rs140763487	3	112686528	-0.048897	0.007981	9.25998e-10	524523	T	C	0.01433	0.00845226	1.81125
lymphocyte cell count	rs9864216	3	151007262	0.023706	0.002268	1.57e-25	524921	A	G	0.776354	0.0144129	3.10963
lymphocyte cell count	rs10212190	3	186731157	-0.011822	0.001948	1.31999e-09	524918	T	A	0.379385	0.0083708	1.795
lymphocyte cell count	rs2322830	3	4745230	-0.0107	0.001916	2.42003e-08	524919	C	T	0.580473	0.00770003	1.65006
lymphocyte cell count	rs34850939	3	47063910	0.048075	0.002086	1.6293e-117	524908	A	G	0.346116	0.0317927	6.9823
lymphocyte cell count	rs6445826	3	56848999	0.019885	0.001931	7.68069e-25	523833	C	T	0.498133	0.0142183	3.06064
lymphocyte cell count	rs35592432	3	71355240	0.108539	0.006203	1.67996e-68	523066	C	G	0.027317	0.0241773	5.24981
lymphocyte cell count	rs77101566	3	71358223	0.031592	0.005074	4.94003e-10	524922	A	G	0.036931	0.00858613	1.84159
lymphocyte cell count	rs2100139	3	108504265	0.015201	0.00199	2.32006e-14	523524	C	T	0.65839	0.0105468	2.26054
lymphocyte cell count	rs9835571	3	136523475	0.022014	0.002037	3.4898e-27	524919	G	T	0.689834	0.0149032	3.21699
lymphocyte cell count	rs77265382	3	185546150	-0.033169	0.004662	1.17004e-12	524921	T	C	0.045014	0.00981145	2.107
lymphocyte cell count	rs11706384	3	39296881	0.026978	0.002223	7.44046e-34	524920	T	G	0.235888	0.0167382	3.61983
lymphocyte cell count	rs77057307	3	71637104	0.02818	0.005024	2.07998e-08	524922	A	G	0.040114	0.00773629	1.65789
lymphocyte cell count	rs332507	3	124435110	-0.01527	0.002298	3.12033e-11	523982	C	T	0.222163	0.00917367	1.96524
lymphocyte cell count	rs56850780	3	195926731	-0.02142	0.003625	3.55001e-09	524923	T	G	0.077731	0.0081485	1.74696
lymphocyte cell count	rs721377	3	14435063	0.019951	0.003209	5.22998e-10	522442	T	C	0.102169	0.0085941	1.83457
lymphocyte cell count	rs1991431	3	141133450	0.023776	0.001903	8.91046e-36	524918	A	G	0.440507	0.017231	3.72827
lymphocyte cell count	rs2270968	3	182755209	-0.012829	0.002149	2.45997e-09	523523	G	T	0.738399	0.00824257	1.76256
lymphocyte cell count	rs6808949	3	18883999	0.022715	0.003046	9.1601e-14	523523	C	T	0.11098	0.0102994	2.20696
lymphocyte cell count	rs74280151	3	28287735	0.028848	0.002226	2.22024e-38	524901	T	C	0.174782	0.0178776	3.87058
lymphocyte cell count	rs62262391	3	123105119	-0.025903	0.002268	3.51965e-30	522837	T	C	0.224686	0.0157848	3.39675
lymphocyte cell count	rs11712335	3	128210550	0.015222	0.002143	1.26009e-12	523974	C	T	0.269338	0.00980616	2.10204
lymphocyte cell count	rs12636926	3	141660742	-0.013632	0.002139	1.91999e-10	523983	C	T	0.729623	0.00879633	1.88369
lymphocyte cell count	rs76830965	3	159637678	-0.020783	0.002956	2.1301e-12	523843	A	C	0.116683	0.00970664	2.07998
lymphocyte cell count	rs2291900	3	170825920	0.016877	0.002114	1.49005e-15	523518	A	G	0.29054	0.0110253	2.36422
lymphocyte cell count	rs1491664	3	171173627	-0.015346	0.002395	1.54e-10	522443	A	G	0.200884	0.00885598	1.89097
lymphocyte cell count	rs11505019	3	188094327	-0.013376	0.001918	3.1798e-12	523515	G	T	0.410932	0.00963208	2.06255
lymphocyte cell count	rs2089979	3	196501413	-0.034539	0.001922	4.10015e-72	523520	G	A	0.414403	0.0248128	5.39601
lymphocyte cell count	rs12640189	4	6893181	0.016369	0.002605	3.40001e-10	481439	T	C	0.175849	0.00904955	1.78028
lymphocyte cell count	rs17005891	4	83547862	-0.024312	0.001766	4.42996e-43	523978	A	G	0.184405	0.0190058	4.11232
lymphocyte cell count	rs34499378	4	102722182	0.011141	0.002015	3.27002e-08	524919	A	G	0.329853	0.00762744	1.63438
lymphocyte cell count	rs7672879	4	122811172	0.013474	0.001981	1.07994e-11	524919	A	T	0.352792	0.00937891	2.01323
lymphocyte cell count	rs62334097	4	169301245	-0.018812	0.002993	3.38003e-10	524920	G	A	0.112515	0.00866794	1.85929
lymphocyte cell count	rs6554158	4	55066077	0.014203	0.00224	2.34002e-10	524917	A	G	0.231214	0.00874652	1.87628
lymphocyte cell count	rs58408429	4	57769824	-0.023618	0.002428	2.41991e-22	523974	C	T	0.186094	0.0134301	2.88945
lymphocyte cell count	rs1431545	4	90220659	0.021141	0.002045	5.0501e-25	523843	T	C	0.653307	0.0142738	3.07282
lymphocyte cell count	rs7661349	4	106066982	0.02523	0.001961	7.87046e-38	524918	C	T	0.63683	0.0177428	3.841
lymphocyte cell count	rs7696969	4	143326714	-0.012466	0.002023	7.36004e-10	481440	G	T	0.619889	0.00887489	1.74561
lymphocyte cell count	rs74408817	4	157801752	-0.023367	0.003486	2.09991e-11	524920	A	C	0.08075	0.00924569	1.98437
lymphocyte cell count	rs73142294	4	40301624	0.015158	0.002212	7.50931e-12	523840	T	C	0.247603	0.00946065	2.02675
lymphocyte cell count	rs2282680	4	72608364	-0.013672	0.002079	4.97966e-11	524916	T	C	0.289428	0.00906996	1.94629
lymphocyte cell count	rs17703261	4	88058337	0.009635	0.001731	2.66999e-08	524921	T	A	0.188591	0.00767639	1.64495
lymphocyte cell count	rs5026470	4	103554722	0.036884	0.001892	1.45011e-84	524922	G	A	0.517317	0.0268852	5.87491
lymphocyte cell count	rs2298979	4	110838126	-0.019569	0.001926	3.19963e-24	524919	A	G	0.405953	0.0140128	3.02205
lymphocyte cell count	rs309375	4	123681156	0.019206	0.001951	7.83971e-23	524919	A	C	0.574699	0.0135755	2.92644
lymphocyte cell count	rs1344603	4	38109847	0.029335	0.002022	1.18987e-47	523521	C	T	0.67571	0.0200379	4.33638
lymphocyte cell count	rs4833031	4	38292186	0.017943	0.002737	5.70033e-11	524921	C	T	0.139012	0.00904211	1.94028
lymphocyte cell count	rs13133642	4	38366090	0.066249	0.002022	1e-200	523520	C	T	0.680761	0.0417419	9.23792
lymphocyte cell count	rs10027415	4	80898027	-0.016333	0.001366	6.32995e-33	523843	T	C	0.529463	0.0165115	3.56262
lymphocyte cell count	rs13105987	4	38602467	0.045686	0.002118	3.63915e-103	524917	A	G	0.274165	0.029755	6.52117
lymphocyte cell count	rs4696314	4	153005716	0.014209	0.001906	9.33039e-14	522443	C	T	0.515076	0.0103067	2.20395
lymphocyte cell count	rs419470	5	16625591	0.014977	0.002097	9.49948e-13	524922	G	A	0.716626	0.00985106	2.1156
lymphocyte cell count	rs28710104	5	54879845	-0.014333	0.002031	1.74985e-12	524920	G	A	0.683305	0.00973449	2.09031
lymphocyte cell count	rs251391	5	127538116	0.019773	0.002179	1.21004e-19	524923	T	C	0.747429	0.0125153	2.69502
lymphocyte cell count	rs2161118	5	172675594	0.011343	0.002075	4.74002e-08	523841	C	T	0.327972	0.00754475	1.61319
lymphocyte cell count	rs464609	5	34654477	0.011801	0.001899	5.30005e-10	523520	A	G	0.544347	0.00858236	1.83584
lymphocyte cell count	rs78270096	5	110517419	-0.034471	0.003887	7.78933e-19	524922	A	G	0.070435	0.0122321	2.63328
lymphocyte cell count	rs3992621	5	118530823	-0.010384	0.001894	4.31003e-08	524918	C	T	0.535606	0.00756027	1.61987
lymphocyte cell count	rs10076701	5	131596419	-0.022827	0.001907	5.5195e-33	523841	C	T	0.55724	0.0165272	3.56606
lymphocyte cell count	rs79237520	5	134712566	0.08538	0.006437	4.14e-40	522125	T	C	0.022839	0.0183429	3.9521
lymphocyte cell count	rs444613	5	150546885	0.015352	0.001911	1e-15	524917	G	A	0.42489	0.0110783	2.3821
lymphocyte cell count	rs17055818	5	157969475	-0.029726	0.002177	2.14981e-42	523521	C	T	0.252258	0.0188557	4.07564
lymphocyte cell count	rs55977949	5	158375669	-0.030462	0.003183	1.15001e-21	524920	A	G	0.097555	0.0131973	2.84384
lymphocyte cell count	rs4976642	5	176673068	0.024419	0.002519	3.44033e-22	524910	A	T	0.831367	0.0133687	2.8812
lymphocyte cell count	rs2910580	5	57527886	-0.013889	0.001996	3.57026e-12	524922	A	T	0.659076	0.00959665	2.06043
lymphocyte cell count	rs251398	5	67509801	-0.017302	0.001922	2.39001e-19	524921	C	T	0.446922	0.0124125	2.6726
lymphocyte cell count	rs73239280	5	118695579	-0.031522	0.002348	4.71954e-41	524918	A	G	0.203256	0.0185174	4.01186
lymphocyte cell count	rs58265751	5	124377841	-0.012247	0.001914	1.61002e-10	523981	C	T	0.52078	0.00883359	1.89173
lymphocyte cell count	rs360017	5	173207353	-0.021106	0.002273	1.69005e-20	523984	G	A	0.775253	0.0128194	2.7564
lymphocyte cell count	rs11567701	5	35859863	0.054358	0.002147	2.39883e-141	524921	T	G	0.261577	0.0349143	7.69286
lymphocyte cell count	rs678393	5	72418309	-0.015416	0.002196	2.32006e-12	524921	G	T	0.261711	0.00968019	2.07854
lymphocyte cell count	rs304154	5	88120416	0.011965	0.002045	5e-09	524920	C	T	0.307959	0.00807023	1.73003
lymphocyte cell count	rs2548256	5	100148462	0.014003	0.001946	6.48933e-13	523841	T	G	0.62009	0.00993335	2.12904
lymphocyte cell count	rs3797727	5	111079024	0.019727	0.002999	4.93969e-11	523508	A	T	0.112161	0.00908381	1.94404
lymphocyte cell count	rs11742873	5	179244302	-0.01661	0.002601	1.75001e-10	524923	T	C	0.837406	0.00880806	1.88962
lymphocyte cell count	rs4406174	5	1519079	0.018355	0.003281	2.27002e-08	477215	T	C	0.101238	0.00809181	1.5763
lymphocyte cell count	rs247557	5	88710112	-0.010997	0.00189	6.05006e-09	524920	G	T	0.52424	0.00802634	1.72055
lymphocyte cell count	rs11134475	5	156399950	-0.014216	0.001962	4.41977e-13	524919	G	A	0.635835	0.00999526	2.14687
lymphocyte cell count	rs1050979	6	410417	0.024519	0.001898	3.97009e-38	521152	G	A	0.525212	0.0178799	3.84331
lymphocyte cell count	rs2853951	6	31236115	0.075987	0.001929	1e-200	523844	T	C	0.597093	0.041729	9.24068
lymphocyte cell count	rs71536554	6	32528371	-0.04912	0.003681	1.38007e-40	442543	C	T	0.154307	0.0200469	3.66415
lymphocyte cell count	rs6929523	6	35625705	0.017001	0.002074	2.57988e-16	524918	G	A	0.707092	0.0113055	2.43151
lymphocyte cell count	rs74526869	6	42024634	0.034829	0.002856	3.59998e-34	524922	A	G	0.125385	0.01682	3.63784
lymphocyte cell count	rs12190136	6	44767072	0.01184	0.001892	3.98997e-10	523516	A	G	0.526092	0.00864384	1.84909
lymphocyte cell count	rs2327531	6	135048564	0.016613	0.002328	9.92887e-13	524921	G	A	0.20699	0.00984267	2.11378
lymphocyte cell count	rs4869745	6	151908076	0.012563	0.002081	1.61002e-09	523507	T	C	0.28937	0.00833784	1.78305
lymphocyte cell count	rs17710008	6	153043035	0.020604	0.002451	4.45041e-17	523514	A	G	0.18168	0.0116093	2.4909
lymphocyte cell count	rs75628831	6	22316185	0.030433	0.003456	1.38007e-18	524919	A	G	0.085709	0.0121439	2.61404
lymphocyte cell count	rs2442718	6	31322402	-0.028563	0.001961	5.38022e-48	523837	T	C	0.369727	0.0201069	4.35427
lymphocyte cell count	rs12526696	6	108053364	0.037387	0.002688	6.06038e-44	480503	A	G	0.160592	0.020053	3.98144
lymphocyte cell count	rs6926219	6	122720806	0.026814	0.001896	2.22998e-45	524911	A	G	0.547273	0.0195096	4.23104
lymphocyte cell count	rs9375486	6	127388186	-0.013808	0.001948	1.39991e-12	524921	T	C	0.379599	0.00977722	2.09958
lymphocyte cell count	rs72835315	6	231878	0.035058	0.004198	7.08925e-17	521155	C	T	0.060241	0.0115596	2.46888
lymphocyte cell count	rs9328393	6	6902939	0.0234	0.002021	5.73984e-31	522902	A	C	0.668424	0.0160003	3.44431
lymphocyte cell count	rs62389639	6	14734463	0.017946	0.002675	2.03002e-11	523982	G	A	0.165938	0.00926079	1.98407
lymphocyte cell count	rs2294421	6	11753146	-0.010721	0.001911	2.07e-08	524922	C	T	0.431921	0.00773744	1.65814
lymphocyte cell count	rs4368798	6	26593471	0.012354	0.001912	1.06999e-10	522436	G	A	0.426501	0.00893262	1.90746
lymphocyte cell count	rs3134754	6	31216329	-0.050449	0.001903	8.66962e-155	523842	G	A	0.445616	0.0365952	8.06061
lymphocyte cell count	rs72928038	6	90976768	-0.033322	0.002481	4.24033e-41	524918	A	G	0.176926	0.0185284	4.01428
lymphocyte cell count	rs13199519	6	109709175	-0.014087	0.002146	5.37032e-11	481440	A	G	0.298486	0.00945439	1.86069
lymphocyte cell count	rs3012415	6	170489464	0.014327	0.002574	2.65003e-08	481443	T	C	0.822853	0.00801738	1.5756
lymphocyte cell count	rs2273215	6	170586082	-0.014956	0.001984	5.03965e-14	480499	A	G	0.458202	0.0108636	2.13687
lymphocyte cell count	rs607465	6	7129563	0.034284	0.003842	4.82948e-19	524919	G	A	0.065545	0.0123054	2.64925
lymphocyte cell count	rs6911448	6	10534811	-0.012859	0.001892	1.10994e-11	521007	C	G	0.510545	0.00940857	2.00454
lymphocyte cell count	rs707833	6	15341375	0.015021	0.001969	2.51015e-14	522089	A	G	0.636292	0.0105472	2.2544
lymphocyte cell count	rs1291414	6	23443234	0.0123	0.002075	3.18002e-09	524919	T	C	0.297616	0.00817354	1.75236
lymphocyte cell count	rs1132352	6	24806070	-0.023977	0.001895	1.15001e-36	522445	C	A	0.538949	0.0174957	3.76863
lymphocyte cell count	rs4714431	6	41168337	-0.010808	0.001969	4.15002e-08	523520	C	A	0.371057	0.0075796	1.6197
lymphocyte cell count	rs2294861	6	53136516	0.019028	0.002069	3.83972e-20	524919	T	C	0.294117	0.0126868	2.7324
lymphocyte cell count	rs7776054	6	135418916	-0.04014	0.00215	9.8107e-78	524458	G	A	0.260832	0.0257629	5.61817
lymphocyte cell count	rs41267765	6	159462424	-0.046076	0.006484	1.23994e-12	523521	T	C	0.021741	0.00981348	2.1018
lymphocyte cell count	rs80006387	7	40437273	-0.031722	0.005464	6.59007e-09	524923	G	A	0.031539	0.00800656	1.71628
lymphocyte cell count	rs9920	7	116200092	0.02939	0.003092	2.14981e-21	523521	C	T	0.104682	0.0131252	2.82052
lymphocyte cell count	rs62621812	7	127015083	0.055993	0.006836	2.73023e-16	524462	A	G	0.020688	0.011301	2.42841
lymphocyte cell count	rs2727487	7	129513820	-0.012631	0.001955	1.07999e-10	524921	C	A	0.629239	0.00890951	1.91157
lymphocyte cell count	rs73165514	7	150527651	0.020861	0.003359	5.47003e-10	524914	A	G	0.086367	0.0085641	1.8368
lymphocyte cell count	rs2347784	7	6524843	0.028115	0.002154	6.95024e-39	523659	G	C	0.268157	0.0180214	3.89303
lymphocyte cell count	rs17138740	7	18224597	-0.01345	0.002312	6.12999e-09	523520	G	A	0.214538	0.00803403	1.7176
lymphocyte cell count	rs9648346	7	28160113	-0.024414	0.002347	2.63027e-25	523916	G	C	0.203178	0.014359	3.09185
lymphocyte cell count	rs10230506	7	92471518	0.021153	0.002584	2.86022e-16	524920	A	T	0.1609	0.0112884	2.42779
lymphocyte cell count	rs7790229	7	97919338	0.012114	0.001896	1.71002e-10	524918	A	G	0.492994	0.00881299	1.89067
lymphocyte cell count	rs7780328	7	99256844	0.037325	0.003773	4.75007e-23	524914	G	A	0.06709	0.0136449	2.9416
lymphocyte cell count	rs35114152	7	150294476	0.024676	0.00227	1.72982e-27	524922	G	A	0.225583	0.0149918	3.23643
lymphocyte cell count	rs10480003	7	2761153	-0.013338	0.00193	4.9705e-12	524905	G	A	0.44679	0.00953221	2.0464
lymphocyte cell count	rs35345753	7	22740513	-0.026515	0.002334	6.95024e-30	524919	G	C	0.207147	0.0156716	3.3855
lymphocyte cell count	rs35121828	7	23634985	0.013147	0.002162	1.22e-09	524921	A	G	0.258961	0.00838823	1.79878
lymphocyte cell count	rs3735485	7	45009341	0.044361	0.002643	3.55959e-63	524463	G	A	0.844816	0.023161	5.03736
lymphocyte cell count	rs10245472	7	55147478	-0.015883	0.002483	1.64999e-10	523513	A	G	0.176635	0.00883236	1.88977
lymphocyte cell count	rs10237524	7	56036024	-0.019182	0.002008	1.3499e-21	523832	A	G	0.330226	0.0131881	2.83591
lymphocyte cell count	rs4718976	7	70113409	-0.017869	0.002085	1.10002e-17	523522	C	T	0.694537	0.0118339	2.5397
lymphocyte cell count	rs3812316	7	73020337	-0.016662	0.002841	4.62999e-09	524460	G	C	0.127464	0.00809142	1.73309
lymphocyte cell count	rs75049211	7	115849440	-0.030705	0.004887	3.42003e-10	523066	T	C	0.039779	0.00868075	1.85545
lymphocyte cell count	rs6955702	7	3157702	-0.022276	0.001916	3.3597e-31	523522	G	A	0.522122	0.0160542	3.46022
lymphocyte cell count	rs2908425	7	5569327	0.014205	0.002044	3.78007e-12	524917	A	G	0.332187	0.00958558	2.05801
lymphocyte cell count	rs2710804	7	36084529	0.013802	0.001953	1.63005e-12	523521	C	T	0.376124	0.00976111	2.09047
lymphocyte cell count	rs6966893	7	37385357	0.018708	0.002471	3.91021e-14	524908	A	G	0.178557	0.0104396	2.24327
lymphocyte cell count	rs149984502	7	50539036	0.047879	0.007054	1.18005e-11	524523	T	C	0.018609	0.00936479	2.00865
lymphocyte cell count	rs1637366	7	74360784	0.01416	0.002205	1.40001e-10	480314	G	C	0.289361	0.00925714	1.81722
lymphocyte cell count	rs78976959	7	100311666	0.032841	0.004804	8.41008e-12	524917	A	G	0.041092	0.00942855	2.02398
lymphocyte cell count	rs11761199	7	128581835	-0.010761	0.001911	1.84001e-08	523522	G	A	0.45427	0.00777591	1.66199
lymphocyte cell count	rs7802739	7	130749033	-0.022186	0.002331	1.85012e-21	524896	T	C	0.793015	0.0131296	2.82891
lymphocyte cell count	rs6967605	7	156636308	-0.012848	0.001907	1.67996e-11	524920	G	C	0.426572	0.00929059	1.9941
lymphocyte cell count	rs7839516	8	61386533	0.015461	0.001959	3.08035e-15	523984	C	T	0.369365	0.0108959	2.33825
lymphocyte cell count	rs117934175	8	79069520	-0.044564	0.004906	1.11995e-19	524921	A	G	0.040534	0.0125269	2.69755
lymphocyte cell count	rs1384804	8	79572222	-0.050249	0.002188	1.07895e-116	523840	A	C	0.748054	0.0317119	6.94974
lymphocyte cell count	rs2453628	8	101139413	0.010777	0.001898	1.38998e-08	524918	A	G	0.52576	0.0078321	1.67858
lymphocyte cell count	rs1264593	8	102471269	0.0146	0.001909	2.14981e-14	522903	T	G	0.494948	0.0105666	2.26213
lymphocyte cell count	rs17180155	8	105807849	-0.01113	0.001936	9.21001e-09	524918	C	T	0.394048	0.00792878	1.69946
lymphocyte cell count	rs10107362	8	130986984	0.012837	0.001975	8.35988e-11	524737	G	C	0.360574	0.00896444	1.92279
lymphocyte cell count	rs13276352	8	11657838	0.013969	0.002332	2.15001e-09	524838	C	T	0.208845	0.00826254	1.77132
lymphocyte cell count	rs2980888	8	126507308	-0.01534	0.002067	1.21004e-13	522903	C	T	0.697079	0.0102546	2.19465
lymphocyte cell count	rs10503147	8	421777	0.02071	0.003362	7.47997e-10	520682	T	C	0.088907	0.00853038	1.81468
lymphocyte cell count	rs6586777	8	18702471	-0.01282	0.001906	1.79019e-11	523981	A	C	0.437803	0.00928613	1.98955
lymphocyte cell count	rs1533065	8	22785768	0.01668	0.001987	4.94994e-17	524918	T	C	0.345231	0.0115765	2.49048
lymphocyte cell count	rs113142693	8	30242076	-0.017087	0.00222	1.46016e-14	523965	C	T	0.247465	0.0106245	2.27929
lymphocyte cell count	rs6474359	8	41549194	-0.051371	0.005006	1.13006e-24	523520	C	T	0.037682	0.0141711	3.0485
lymphocyte cell count	rs4737010	8	41630447	0.026819	0.002264	2.47002e-32	524917	A	G	0.228863	0.0163377	3.53178
lymphocyte cell count	rs12542907	8	68813188	-0.011147	0.00193	7.8701e-09	524920	G	C	0.39893	0.00796541	1.70738
lymphocyte cell count	rs2055101	8	119886923	-0.013407	0.001901	1.83992e-12	523978	T	C	0.527164	0.00973359	2.08635
lymphocyte cell count	rs10956401	8	129002419	-0.025338	0.001992	5.0501e-37	523982	A	G	0.345058	0.0175591	3.79371
lymphocyte cell count	rs28588745	8	10647044	0.02245	0.002348	1.24997e-21	521983	T	A	0.205718	0.0132224	2.83331
lymphocyte cell count	rs56094005	8	21769432	-0.040102	0.004704	1.6099e-17	523504	G	A	0.042917	0.0117733	2.52646
lymphocyte cell count	rs2980821	8	40028306	-0.013245	0.001916	4.9705e-12	523516	A	C	0.425051	0.00954484	2.04369
lymphocyte cell count	rs13262073	8	56760360	-0.011887	0.002052	7.10003e-09	524880	G	C	0.687591	0.00798962	1.71248
lymphocyte cell count	rs10109370	8	72909349	-0.018902	0.002227	2.25996e-17	524920	A	C	0.238495	0.0117031	2.51803
lymphocyte cell count	rs75653581	8	78363128	0.061126	0.00886	5.45004e-12	521981	T	C	0.012672	0.00954076	2.03679
lymphocyte cell count	rs881492	8	101484638	-0.018992	0.001926	6.55994e-23	523838	G	C	0.467464	0.0136142	2.92884
lymphocyte cell count	rs7007986	8	142217115	-0.022001	0.002012	8.49963e-28	481435	A	G	0.601181	0.0157473	3.11895
lymphocyte cell count	rs6475476	9	20802452	0.010844	0.001958	3.11997e-08	523980	G	A	0.373093	0.00764565	1.63537
lymphocyte cell count	rs2065500	9	22145694	-0.04804	0.002582	3.29003e-77	523520	G	A	0.159764	0.0256965	5.59325
lymphocyte cell count	rs10814138	9	34723035	-0.013683	0.00205	2.54976e-11	523521	A	C	0.313929	0.00921875	1.97324
lymphocyte cell count	rs61750929	9	91495135	-0.070296	0.004108	1.35988e-65	524920	T	C	0.056331	0.0236025	5.14022
lymphocyte cell count	rs1002607	9	113858933	-0.012987	0.001934	1.93019e-11	523523	C	T	0.592852	0.00927502	1.9854
lymphocyte cell count	rs3761846	9	123689597	0.020501	0.001907	6.26037e-27	524920	T	C	0.569525	0.014829	3.20072
lymphocyte cell count	rs616154	9	136150466	-0.010374	0.001891	4.18996e-08	524919	T	C	0.514528	0.00756716	1.62136
lymphocyte cell count	rs4880192	9	139927062	0.029356	0.002198	1.16011e-40	480501	G	A	0.720804	0.0192577	3.82043
lymphocyte cell count	rs1971429	9	33776182	0.012768	0.002127	2.01002e-09	524922	A	C	0.728952	0.00827699	1.77473
lymphocyte cell count	rs501461	9	4039727	-0.017739	0.001941	6.75927e-20	523522	T	G	0.599659	0.0126194	2.71044
lymphocyte cell count	rs3731211	9	21986847	0.043598	0.002107	5.14044e-95	524921	A	T	0.719794	0.028533	6.24554
lymphocyte cell count	rs2807303	9	82187095	0.021641	0.001999	2.78997e-27	524903	A	G	0.346234	0.0149318	3.22315
lymphocyte cell count	rs10761129	9	94486321	0.011391	0.002015	1.62002e-08	523517	T	C	0.669401	0.00780626	1.66851
lymphocyte cell count	rs3739756	9	98775235	-0.031845	0.005047	2.87998e-10	524918	C	T	0.036302	0.00870224	1.8667
lymphocyte cell count	rs10986338	9	127191232	-0.011609	0.002008	7.59994e-09	523840	A	G	0.649791	0.00798174	1.70737
lymphocyte cell count	rs2295797	9	35722282	0.020015	0.002073	4.98999e-22	524918	C	T	0.295417	0.013316	2.86975
lymphocyte cell count	rs10973700	9	38196117	-0.019034	0.001896	1.10994e-23	524918	C	G	0.487233	0.0138444	2.98521
lymphocyte cell count	rs10985915	9	126018715	-0.022597	0.003015	6.89922e-14	524920	G	A	0.110633	0.0103371	2.22107
lymphocyte cell count	rs35010780	9	86499923	-0.021308	0.002875	1.29987e-13	523842	A	G	0.130713	0.0102323	2.19377
lymphocyte cell count	rs7855586	9	112678121	0.014877	0.002086	1.02991e-12	523978	G	A	0.290115	0.00984456	2.11037
lymphocyte cell count	rs2313532	9	133635321	-0.014305	0.001943	1.86982e-13	524909	A	G	0.40082	0.0101551	2.18151
lymphocyte cell count	rs3118469	10	6101129	0.029198	0.00206	1.50003e-45	524922	T	A	0.299989	0.0195479	4.23959
lymphocyte cell count	rs748113	10	73508791	-0.03428	0.002004	1.53003e-65	479423	C	T	0.436258	0.0246865	4.91357
lymphocyte cell count	rs10748526	10	82273079	0.01522	0.002339	7.87952e-11	523979	C	T	0.793501	0.00898323	1.92406
lymphocyte cell count	rs58667319	10	96524395	-0.02322	0.00289	9.9106e-16	524920	T	C	0.122978	0.0110798	2.38244
lymphocyte cell count	rs41317270	10	98369755	-0.018469	0.002479	9.81974e-14	524921	T	C	0.177256	0.010273	2.20715
lymphocyte cell count	rs2992263	10	26741207	-0.020286	0.001941	1.58016e-25	523844	A	G	0.610009	0.0144269	3.10627
lymphocyte cell count	rs4948822	10	44513645	0.012732	0.002238	1.31999e-08	524920	G	T	0.231555	0.00784429	1.68121
lymphocyte cell count	rs780669	10	73112241	-0.02226	0.003089	5.94977e-13	524923	T	C	0.887133	0.00993945	2.13478
lymphocyte cell count	rs10828725	10	25218243	-0.032062	0.001968	1.29003e-59	524920	T	G	0.366094	0.0224696	4.88782
lymphocyte cell count	rs4948492	10	63719739	-0.021918	0.001998	5.68984e-28	524920	T	C	0.661671	0.0151313	3.26698
lymphocyte cell count	rs80177247	10	5296243	-0.01435	0.002545	1.75999e-08	524920	G	A	0.167793	0.00777614	1.66649
lymphocyte cell count	rs1399180	10	8098719	0.025838	0.002529	1.82012e-24	522904	C	T	0.828961	0.0141156	3.03281
lymphocyte cell count	rs7893800	10	27125289	0.010749	0.001946	3.42997e-08	524912	A	G	0.389841	0.00761591	1.63187
lymphocyte cell count	rs2462017	10	30486133	0.013995	0.002002	2.87012e-12	524922	A	G	0.652335	0.00963904	2.06962
lymphocyte cell count	rs7093481	10	44879711	-0.016588	0.002053	6.84069e-16	524911	G	A	0.307178	0.0111425	2.39603
lymphocyte cell count	rs61850684	10	50252936	-0.032458	0.002245	2.59e-47	523843	A	G	0.233502	0.0199579	4.32138
lymphocyte cell count	rs10762264	10	70976833	-0.020403	0.002032	1.05999e-23	524922	A	G	0.680729	0.0138506	2.98659
lymphocyte cell count	rs603424	10	102075479	0.020453	0.002498	2.77971e-16	523520	A	G	0.174511	0.0113082	2.42559
lymphocyte cell count	rs1923403	10	4160744	0.020005	0.003543	1.68e-08	524921	G	A	0.922075	0.00778719	1.66888
lymphocyte cell count	rs7924213	10	14974563	-0.013322	0.002066	1.17999e-10	524909	A	G	0.307157	0.00889108	1.90754
lymphocyte cell count	rs10823631	10	72625741	-0.017011	0.002013	3.11028e-17	524920	G	A	0.325475	0.0116517	2.50685
lymphocyte cell count	rs7071131	10	121026712	-0.016035	0.001968	3.85035e-16	480008	G	A	0.495115	0.0117528	2.31147
lymphocyte cell count	rs10794175	10	126358073	-0.021252	0.002001	2.49977e-26	479584	T	G	0.416037	0.0153284	3.02296
lymphocyte cell count	rs2403246	11	18101078	0.011959	0.00192	4.81005e-10	524904	G	C	0.414485	0.00859205	1.84281
lymphocyte cell count	rs74679312	11	62194434	0.031268	0.004262	2.27982e-13	524923	G	A	0.056702	0.0101184	2.1736
lymphocyte cell count	rs79805393	11	128412297	0.017037	0.002503	1.03992e-11	524917	C	T	0.173015	0.00938643	2.01485
lymphocyte cell count	rs11246147	11	396701	0.011393	0.001984	9.52007e-09	478607	T	C	0.54935	0.0082954	1.62104
lymphocyte cell count	rs11231804	11	64291461	0.07386	0.012425	2.84997e-09	473735	T	C	0.007228	0.00862988	1.66971
lymphocyte cell count	rs11224302	11	100456604	-0.0383	0.003174	1.72982e-33	523517	T	C	0.098823	0.0166649	3.59403
lymphocyte cell count	rs1893033	11	119089055	-0.028193	0.003607	5.70033e-15	523065	T	C	0.074578	0.0107987	2.31308
lymphocyte cell count	rs34662054	11	68908815	0.014295	0.002067	4.79954e-12	524922	C	G	0.299106	0.00953891	2.04792
lymphocyte cell count	rs2294081	11	193863	0.015641	0.002013	8.30042e-15	475121	C	T	0.480733	0.0112615	2.19109
lymphocyte cell count	rs11033388	11	36074218	0.019588	0.00192	2.07014e-24	524922	T	A	0.418839	0.0140712	3.03485
lymphocyte cell count	rs10838634	11	46929954	-0.026107	0.003192	2.99985e-16	523844	G	A	0.901514	0.011292	2.42358
lymphocyte cell count	rs2298552	11	60264947	0.016509	0.001891	2.71019e-18	523520	T	C	0.52553	0.012055	2.58772
lymphocyte cell count	rs949349	11	86297189	0.014189	0.002137	3.25987e-11	523523	C	T	0.271122	0.00916878	1.96245
lymphocyte cell count	rs74911261	11	108357137	0.044672	0.005984	8.67961e-14	524066	A	G	0.025691	0.0103038	2.21023
lymphocyte cell count	rs11218725	11	122509237	0.033008	0.001958	1.02991e-63	523984	G	A	0.376523	0.023273	5.05766
lymphocyte cell count	rs7127911	11	128492549	0.024096	0.002147	3.44033e-29	523512	T	G	0.266421	0.0154984	3.33847
lymphocyte cell count	rs61867141	11	1874892	-0.017128	0.002531	1.36994e-11	481443	A	G	0.194944	0.00974366	1.91819
lymphocyte cell count	rs1017875	11	47999218	-0.036085	0.002353	5.00956e-53	523837	T	C	0.201673	0.0211727	4.59006
lymphocyte cell count	rs77876222	11	67133248	0.044726	0.007065	2.53e-10	524526	T	C	0.019648	0.00873315	1.87198
lymphocyte cell count	rs10466905	12	6502832	0.061958	0.00246	7.09578e-140	524918	A	G	0.190033	0.0347298	7.65071
lymphocyte cell count	rs11168249	12	48208368	-0.019487	0.00193	6.03949e-24	523519	C	T	0.461347	0.0139456	2.9993
lymphocyte cell count	rs73105786	12	49138958	-0.015227	0.002036	7.76068e-14	523792	A	G	0.319436	0.0103269	2.21406
lymphocyte cell count	rs34229224	12	112197562	-0.047882	0.008049	2.78003e-09	523522	A	G	0.014131	0.00821493	1.7566
lymphocyte cell count	rs73207610	12	112521849	-0.034098	0.005875	6.64997e-09	523984	T	G	0.027199	0.00801163	1.71429
lymphocyte cell count	rs67516712	12	124201524	0.014929	0.001925	9.10961e-15	524910	A	G	0.422528	0.0106979	2.29937
lymphocyte cell count	rs10783340	12	50559128	-0.011915	0.001964	1.33999e-09	524892	G	A	0.639354	0.00836767	1.79424
lymphocyte cell count	rs1371076	12	90561450	0.014929	0.002153	4.21988e-12	524923	C	T	0.740378	0.00956406	2.05337
lymphocyte cell count	rs36108061	12	14409191	-0.025308	0.004077	5.54e-10	524923	G	C	0.057188	0.00856127	1.83622
lymphocyte cell count	rs147700878	12	32635390	0.025886	0.004635	2.39001e-08	523984	A	G	0.043802	0.0077099	1.64923
lymphocyte cell count	rs78983078	12	112478316	-0.062374	0.009806	2.07e-10	523126	A	G	0.009511	0.00878757	1.8787
lymphocyte cell count	rs28533432	12	123873242	-0.025074	0.002098	7.16968e-33	523506	T	C	0.699647	0.0165025	3.55835
lymphocyte cell count	rs2369391	12	751609	-0.016986	0.001914	7.43019e-19	522087	C	A	0.494127	0.0122725	2.62776
lymphocyte cell count	rs2068485	12	1868527	0.010843	0.001945	2.55e-08	524921	G	T	0.446837	0.00768745	1.64734
lymphocyte cell count	rs4578474	12	4346821	-0.012404	0.002144	7.46999e-09	524920	G	A	0.265376	0.00797753	1.71
lymphocyte cell count	rs4149569	12	6452468	-0.020782	0.001954	2.23975e-26	523839	G	C	0.41411	0.0146809	3.16173
lymphocyte cell count	rs12811832	12	48376213	-0.01621	0.002002	5.98963e-16	523517	A	G	0.353889	0.0111797	2.39771
lymphocyte cell count	rs4760278	12	57771153	-0.014029	0.002269	6.47993e-10	524916	A	C	0.222685	0.00852724	1.82883
lymphocyte cell count	rs1118866	12	68520751	0.014779	0.002075	1.10002e-12	523522	T	C	0.703532	0.00983631	2.10674
lymphocyte cell count	rs7308380	12	89851232	0.015969	0.00218	2.47002e-13	524920	C	A	0.750511	0.0101036	2.17037
lymphocyte cell count	rs74344617	12	96281510	-0.013208	0.002399	3.79001e-08	524921	A	G	0.192087	0.00759159	1.62665
lymphocyte cell count	rs6488548	12	12882508	0.017148	0.001938	9.42975e-19	523836	A	C	0.598761	0.0122153	2.62416
lymphocyte cell count	rs6487543	12	26438189	0.019723	0.002284	6.20012e-18	523983	A	G	0.770994	0.0119196	2.56059
lymphocyte cell count	rs7312770	12	56467587	0.012056	0.001909	2.80001e-10	524916	T	C	0.505626	0.00870827	1.868
lymphocyte cell count	rs937283	12	69202164	0.010584	0.001922	3.71997e-08	523977	G	A	0.405224	0.00760297	1.62616
lymphocyte cell count	rs17041439	12	101873240	0.040938	0.004104	2.11009e-23	523981	C	A	0.056517	0.0137689	2.96338
lymphocyte cell count	rs10774624	12	111833788	-0.087786	0.001917	1e-200	523841	A	G	0.514001	0.0417291	9.24066
lymphocyte cell count	rs10846577	12	124400261	-0.014107	0.001924	2.36974e-13	524920	C	T	0.442146	0.0101112	2.17204
lymphocyte cell count	rs12586002	13	100046106	-0.013719	0.001984	4.86968e-12	524919	G	T	0.352779	0.00953609	2.0473
lymphocyte cell count	rs1320472	13	114843162	-0.013729	0.001941	1.57e-12	522837	C	T	0.461204	0.0097747	2.09066
lymphocyte cell count	rs9525619	13	42992135	-0.020294	0.001896	1.07994e-26	524920	T	C	0.534266	0.0147594	3.18548
lymphocyte cell count	rs67483792	13	72503638	-0.035358	0.00473	8.05935e-14	523982	T	C	0.042874	0.0103182	2.21297
lymphocyte cell count	rs9592965	13	74615925	-0.014448	0.00202	8.8308e-13	523517	C	A	0.326994	0.00987812	2.11577
lymphocyte cell count	rs9534338	13	46707137	0.015145	0.001895	1.38007e-15	524920	C	T	0.459888	0.0110236	2.37021
lymphocyte cell count	rs3812849	13	74701736	0.04349	0.002142	1.32008e-91	524921	C	A	0.266158	0.0280061	6.12687
lymphocyte cell count	rs2847468	13	110928439	-0.011935	0.002151	2.94002e-08	523975	T	C	0.26371	0.00766006	1.63846
lymphocyte cell count	rs76428106	13	28604007	0.062814	0.008702	5.49035e-13	524921	C	T	0.013444	0.00995457	2.13805
lymphocyte cell count	rs9532679	13	41522338	-0.032336	0.002704	6.32995e-33	524921	C	A	0.148984	0.0164945	3.56626
lymphocyte cell count	rs1523178	13	50652456	-0.025694	0.002292	3.86011e-29	523058	C	A	0.22113	0.015491	3.33395
lymphocyte cell count	rs9590390	13	114920867	0.030122	0.002107	2.51015e-46	522977	A	G	0.291922	0.019757	4.2699
lymphocyte cell count	rs912416	13	50933553	-0.012011	0.001914	3.57998e-10	522837	C	A	0.445384	0.00867282	1.85293
lymphocyte cell count	rs11160706	14	103361736	0.030499	0.002291	2.11982e-40	524921	A	G	0.22222	0.0183631	3.97783
lymphocyte cell count	rs2057340	14	35848774	0.013805	0.001995	4.66015e-12	524919	G	A	0.65339	0.0095447	2.04916
lymphocyte cell count	rs10138752	14	69179971	-0.029776	0.003547	4.8899e-17	524917	T	C	0.077325	0.0115785	2.49091
lymphocyte cell count	rs2180369	14	93516465	0.020125	0.003138	1.47001e-10	480040	C	T	0.110884	0.00924905	1.81458
lymphocyte cell count	rs696	14	35871093	0.025359	0.001966	4.93969e-38	523983	T	C	0.364762	0.0178083	3.84853
lymphocyte cell count	rs112992671	14	50412380	-0.026707	0.004632	8.35007e-09	523976	A	G	0.045938	0.00795879	1.70287
lymphocyte cell count	rs175714	14	75981856	0.026141	0.00193	9.20026e-42	523523	C	T	0.577477	0.0187087	4.04327
lymphocyte cell count	rs45528934	14	23793305	-0.020532	0.00258	1.85012e-15	523980	T	C	0.161765	0.0109835	2.35724
lymphocyte cell count	rs1966865	14	64975861	0.027118	0.002032	1.35988e-40	524921	A	G	0.317295	0.0184088	3.98792
lymphocyte cell count	rs10145277	14	99793449	-0.014861	0.001956	3.19007e-14	524916	A	T	0.624665	0.010476	2.2512
lymphocyte cell count	rs8004780	14	103853360	0.018324	0.001972	1.59993e-20	524919	C	A	0.366436	0.012816	2.76061
lymphocyte cell count	rs2412544	15	40949526	-0.016169	0.001949	1.13006e-16	523521	T	C	0.393588	0.0114571	2.45789
lymphocyte cell count	rs12593807	15	48546727	-0.020904	0.002793	7.57007e-14	523419	C	T	0.135636	0.0103351	2.21425
lymphocyte cell count	rs149453951	15	69583434	0.048621	0.006697	4.04017e-13	503472	T	C	0.023606	0.0102231	2.10614
lymphocyte cell count	rs187856913	15	90555181	0.048221	0.005006	6.24022e-22	524918	A	G	0.038815	0.0132843	2.86283
lymphocyte cell count	rs3848132	15	51106727	-0.011769	0.002084	1.66001e-08	524920	A	T	0.292109	0.00779004	1.6695
lymphocyte cell count	rs7161799	15	58770523	0.034112	0.0036	2.78997e-21	524922	T	C	0.076225	0.0130702	2.81609
lymphocyte cell count	rs631864	15	70376441	0.013864	0.001958	1.48013e-12	523521	C	T	0.471706	0.00977961	2.09447
lymphocyte cell count	rs4129560	15	81978452	-0.011182	0.001961	1.21001e-08	524915	A	C	0.369955	0.00786482	1.68563
lymphocyte cell count	rs28539372	15	91021412	0.038051	0.002032	3.37987e-78	524919	A	T	0.319096	0.0258299	5.63816
lymphocyte cell count	rs34025077	15	70033578	-0.032806	0.003133	1.24997e-25	524921	G	A	0.101398	0.0144428	3.11615
lymphocyte cell count	rs17507693	15	83793622	0.016236	0.002275	9.86052e-13	524917	T	A	0.222733	0.00984402	2.11405
lymphocyte cell count	rs139974673	15	44027885	0.054097	0.005994	1.89017e-19	524922	C	T	0.026033	0.012448	2.68035
lymphocyte cell count	rs2439408	15	66925163	-0.012483	0.001927	9.72076e-11	524913	C	G	0.561092	0.00893155	1.91631
lymphocyte cell count	rs11073903	15	90653194	-0.012696	0.001925	4.40961e-11	523839	A	G	0.567498	0.00910425	1.94969
lymphocyte cell count	rs9937837	16	31298939	-0.015089	0.002136	1.69005e-12	523983	G	T	0.269678	0.00974987	2.08989
lymphocyte cell count	rs1317575	16	78572255	0.013696	0.002056	2.80027e-11	524918	C	G	0.696319	0.00918748	1.97175
lymphocyte cell count	rs247826	16	84582965	0.038651	0.002294	1.18987e-63	523516	T	C	0.220693	0.0232716	5.05281
lymphocyte cell count	rs145719494	16	24044921	-0.030887	0.004077	3.71022e-14	524918	G	A	0.058785	0.0104489	2.24533
lymphocyte cell count	rs34140544	16	4105786	0.017044	0.001996	1.39991e-17	524889	C	G	0.648484	0.0117801	2.53465
lymphocyte cell count	rs7192652	16	57075180	0.022219	0.001915	4.32016e-31	523516	G	A	0.480623	0.0160246	3.45369
lymphocyte cell count	rs78487935	16	3651579	-0.023648	0.00356	3.19963e-11	523982	G	A	0.077712	0.00916856	1.96413
lymphocyte cell count	rs3810818	16	4432029	-0.018248	0.002353	9.13061e-15	480038	C	A	0.773356	0.0111862	2.19892
lymphocyte cell count	rs12598978	16	30482540	0.055094	0.001917	1.58125e-181	523983	G	T	0.519622	0.0396594	8.76578
lymphocyte cell count	rs1677490	16	9028541	0.015901	0.002345	1.24997e-11	524921	C	G	0.7912	0.00934976	2.00692
lymphocyte cell count	rs17229044	16	11062936	-0.019172	0.002326	1.77992e-16	524920	T	C	0.210111	0.011367	2.44489
lymphocyte cell count	rs117556162	16	67680806	0.044471	0.004114	3.30979e-27	519069	A	G	0.05762	0.0149937	3.20057
lymphocyte cell count	rs9939124	16	75185764	-0.016734	0.002051	3.59998e-16	523520	T	C	0.306976	0.0112651	2.41623
lymphocyte cell count	rs8052370	16	88837298	-0.021027	0.002036	5.81969e-25	481437	T	C	0.609467	0.0148694	2.94247
lymphocyte cell count	rs11652760	17	16786819	-0.020963	0.003152	3.01023e-11	524921	G	T	0.100157	0.00917277	1.96858
lymphocyte cell count	rs2665960	17	74024711	0.012196	0.002071	4.02995e-09	523980	G	A	0.668615	0.0081269	1.73915
lymphocyte cell count	rs4789294	17	74419177	0.02652	0.002301	1.05003e-30	524920	G	A	0.219391	0.0158979	3.43518
lymphocyte cell count	rs116876036	17	76393762	0.020824	0.003402	9.56996e-10	524912	T	C	0.09019	0.00844189	1.81036
lymphocyte cell count	rs62091998	17	2881625	-0.022325	0.002049	1.33015e-27	523976	G	A	0.307469	0.0150384	3.24076
lymphocyte cell count	rs2453582	17	19439066	0.017742	0.001989	4.87978e-19	523980	T	C	0.391346	0.0123149	2.64654
lymphocyte cell count	rs10445308	17	37938047	-0.029968	0.001892	1.90985e-56	523521	T	C	0.479095	0.0218741	4.74265
lymphocyte cell count	rs1292069	17	57928290	-0.022504	0.001903	3.0903e-32	524909	C	T	0.449582	0.0163119	3.52605
lymphocyte cell count	rs11657448	17	62023128	0.013211	0.002151	8.46993e-10	481396	T	C	0.321926	0.00884317	1.73916
lymphocyte cell count	rs2297508	17	17715317	-0.022432	0.002068	2.19989e-27	481438	G	C	0.647622	0.0156224	3.09385
lymphocyte cell count	rs3136685	17	38719799	-0.020315	0.002708	6.51028e-14	522442	T	C	0.16434	0.0103721	2.2181
lymphocyte cell count	rs56308324	17	45819206	0.017813	0.002809	2.35999e-10	524916	T	A	0.130681	0.00874472	1.87589
lymphocyte cell count	rs8075090	17	4969108	0.020988	0.001897	2.01002e-28	524918	C	T	0.523681	0.0152606	3.29533
lymphocyte cell count	rs3744399	17	7154582	-0.022072	0.002716	4.60999e-16	523828	C	T	0.143155	0.0112204	2.40796
lymphocyte cell count	rs853198	17	35849342	-0.020396	0.001969	4.00037e-25	524921	C	A	0.639646	0.01429	3.08271
lymphocyte cell count	rs145947882	17	41809207	-0.035412	0.006051	4.97004e-09	524866	C	A	0.026364	0.00807203	1.73024
lymphocyte cell count	rs9906320	17	72690829	0.024622	0.002296	8.66962e-27	522443	A	G	0.775113	0.0148224	3.18413
lymphocyte cell count	rs113513990	17	2190390	-0.037749	0.003208	6.36942e-32	524904	C	T	0.097132	0.016228	3.50756
lymphocyte cell count	rs6502555	17	2729652	0.028939	0.002252	9.25977e-38	480018	C	T	0.269464	0.0185356	3.67076
lymphocyte cell count	rs35186877	17	4625892	0.031862	0.002332	1.93999e-42	523838	A	G	0.213822	0.0188604	4.07914
lymphocyte cell count	rs3760456	17	27948844	-0.01472	0.001911	1.39991e-14	524914	T	C	0.439121	0.0106223	2.28297
lymphocyte cell count	rs9898958	17	55242242	0.015551	0.002632	3.56e-09	523520	G	T	0.153458	0.00815877	1.74448
lymphocyte cell count	rs1491765	17	73028923	-0.017265	0.002093	1.66994e-16	523979	A	G	0.293219	0.0113877	2.44499
lymphocyte cell count	rs8096327	18	12887750	-0.012637	0.001974	1.59001e-10	520920	G	A	0.391461	0.00886215	1.88676
lymphocyte cell count	rs3851820	18	20461322	-0.017551	0.002175	7.37055e-16	524919	T	A	0.744961	0.0111299	2.39331
lymphocyte cell count	rs4940572	18	60826343	0.023283	0.002808	1.17004e-16	522444	A	G	0.136477	0.0114631	2.45413
lymphocyte cell count	rs1456059	18	48954037	0.01286	0.002236	9.06004e-09	524921	G	A	0.766259	0.00793259	1.7003
lymphocyte cell count	rs4987855	18	60793549	-0.024077	0.003242	1.16011e-13	523519	T	C	0.096307	0.0102563	2.19761
lymphocyte cell count	rs9676181	18	74769175	0.01184	0.001935	9.72994e-10	523838	A	T	0.573916	0.00844688	1.80771
lymphocyte cell count	rs111626441	18	77250669	0.027778	0.003337	8.97016e-17	480500	A	G	0.096614	0.0119985	2.36281
lymphocyte cell count	rs7254517	19	13929049	0.029033	0.002022	1.05003e-46	480501	A	G	0.384999	0.0206987	4.11234
lymphocyte cell count	rs7249236	19	16363417	0.025664	0.002443	8.61986e-26	523841	C	G	0.801652	0.0145062	3.12357
lymphocyte cell count	rs4530278	19	33752994	0.017139	0.00198	5.23962e-18	524915	T	G	0.598216	0.0119356	2.56864
lymphocyte cell count	rs4805881	19	33896432	-0.015028	0.00203	1.40994e-13	524922	C	A	0.665288	0.0102069	2.1928
lymphocyte cell count	rs7252565	19	1192769	0.027591	0.002536	1.54989e-27	474672	A	G	0.787553	0.0157797	3.08135
lymphocyte cell count	rs1000329	19	16449517	-0.082387	0.002111	1e-200	478964	T	C	0.676463	0.0436367	8.84897
lymphocyte cell count	rs56179616	19	47695751	0.031193	0.002167	6.22014e-47	524913	T	G	0.258737	0.0198541	4.30728
lymphocyte cell count	rs11084096	19	52128795	-0.018376	0.002067	6.41948e-19	523842	A	G	0.296205	0.0122745	2.63705
lymphocyte cell count	rs2070745	19	52249947	-0.016487	0.002024	3.94003e-16	523835	G	C	0.366758	0.0112466	2.41368
lymphocyte cell count	rs141801008	19	10374952	-0.061427	0.010349	3.01002e-09	478898	T	C	0.009564	0.00857028	1.67624
lymphocyte cell count	rs11670621	19	12189379	0.010673	0.001927	3.11e-08	523980	T	C	0.48557	0.00764643	1.63553
lymphocyte cell count	rs78487206	19	55347738	-0.019227	0.002964	9.12011e-11	433259	T	G	0.163592	0.00984552	1.74344
lymphocyte cell count	rs36084354	19	1079959	-0.060717	0.003409	6.59933e-71	480042	A	G	0.091708	0.0256881	5.12481
lymphocyte cell count	rs1043996	19	15295134	0.013372	0.002139	4.20998e-10	522444	A	G	0.716638	0.00864111	1.8447
lymphocyte cell count	rs75018496	19	40785683	0.024538	0.003639	1.59993e-11	524906	G	C	0.075981	0.00930051	1.99619
lymphocyte cell count	rs61387190	19	44260929	0.031603	0.0026	5.81032e-34	523981	T	C	0.157437	0.0167811	3.62275
lymphocyte cell count	rs12463256	19	297217	0.014581	0.00221	4.32016e-11	480340	A	G	0.274793	0.00951191	1.86781
lymphocyte cell count	rs2569693	19	10399904	-0.042002	0.002018	3.3597e-96	480040	T	C	0.384414	0.030025	6.0168
lymphocyte cell count	rs56252104	19	13123188	0.018921	0.002172	3.12033e-18	523978	T	C	0.260661	0.0120277	2.58406
lymphocyte cell count	rs766228	20	11371883	-0.010513	0.001903	3.37e-08	523522	T	G	0.502115	0.0076303	1.63062
lymphocyte cell count	rs17093026	20	34318911	-0.021868	0.003134	3.12968e-12	524923	T	C	0.101478	0.00962224	2.06599
lymphocyte cell count	rs968478	20	47339742	0.014727	0.001938	3.11028e-14	524918	G	A	0.397325	0.0104805	2.25219
lymphocyte cell count	rs259981	20	57748369	-0.027105	0.001992	3.91021e-42	523982	A	T	0.360441	0.0187871	4.06412
lymphocyte cell count	rs2738783	20	62308612	-0.015649	0.00243	1.24e-10	481444	G	T	0.78963	0.00927287	1.82464
lymphocyte cell count	rs1883801	20	10647679	-0.017015	0.002443	3.39e-12	524922	G	A	0.195421	0.00960673	2.06262
lymphocyte cell count	rs6021231	20	50092287	-0.011461	0.001915	2.20999e-09	523523	C	T	0.470967	0.00826672	1.76777
lymphocyte cell count	rs4411786	20	1930897	-0.045103	0.002147	6.38999e-98	524923	C	T	0.265295	0.0289745	6.34508
lymphocyte cell count	rs2145270	20	6621685	-0.010827	0.001946	2.69998e-08	524452	T	C	0.618853	0.00767713	1.64364
lymphocyte cell count	rs2230604	20	49196284	0.030004	0.003451	3.65006e-18	523518	T	C	0.084354	0.0120084	2.57758
lymphocyte cell count	rs611847	20	3684022	0.014579	0.002003	3.53021e-13	522444	G	A	0.635502	0.010061	2.15089
lymphocyte cell count	rs13040989	20	8616195	0.018955	0.002084	9.96093e-20	523981	C	T	0.291865	0.0125558	2.69897
lymphocyte cell count	rs1997797	20	31387954	0.01702	0.001905	4.44017e-19	524922	G	C	0.445711	0.0123183	2.65206
lymphocyte cell count	rs34323943	20	52192637	0.022339	0.00304	2.08018e-13	523521	C	T	0.110592	0.0101489	2.17436
lymphocyte cell count	rs6072080	20	39260927	0.019842	0.001942	1.77011e-24	523835	T	C	0.585279	0.0141068	3.03631
lymphocyte cell count	rs6103270	20	42015635	-0.013672	0.002275	1.90999e-09	524922	G	A	0.226397	0.00828842	1.77721
lymphocyte cell count	rs4812804	20	42852273	0.013444	0.002397	2.1e-08	523518	T	C	0.198107	0.00774436	1.65518
lymphocyte cell count	rs1893592	21	43855067	0.014656	0.002084	2.1301e-12	523521	C	A	0.295994	0.00970962	2.07934
lymphocyte cell count	rs1297265	21	16817051	0.011767	0.00191	7.43995e-10	523522	G	A	0.443092	0.00850838	1.81989
lymphocyte cell count	rs150797	21	43465831	-0.013599	0.001935	2.18978e-12	524885	G	C	0.447403	0.00969167	2.08089
lymphocyte cell count	rs721131	21	47957767	-0.018902	0.00203	1.35988e-20	524919	C	T	0.31956	0.0128399	2.76581
lymphocyte cell count	rs12627489	21	37766505	0.017139	0.003116	3.87998e-08	524918	A	G	0.106785	0.00758591	1.62541
lymphocyte cell count	rs9605047	22	20002848	0.019972	0.002109	2.9902e-21	481442	T	G	0.327768	0.0136371	2.69526
lymphocyte cell count	rs5998509	22	21917479	-0.040865	0.002471	2.18978e-61	523446	T	C	0.188334	0.0228431	4.95693
lymphocyte cell count	rs62241216	22	50744821	-0.012414	0.001982	3.87998e-10	480498	G	A	0.492468	0.00902874	1.77266
lymphocyte cell count	rs71318973	22	24658265	-0.015452	0.002253	7.28954e-12	524913	T	G	0.240872	0.00945685	2.0301
lymphocyte cell count	rs6001858	22	40672078	-0.015263	0.002175	2.36974e-12	524904	G	A	0.735573	0.00967626	2.07762
lymphocyte cell count	rs16986308	22	28717032	-0.032274	0.002955	9.94947e-28	524920	A	G	0.116161	0.0150614	3.25165
lymphocyte cell count	rs714027	22	30577771	-0.034906	0.001905	5.95937e-75	523522	G	A	0.552066	0.0253087	5.50666
lymphocyte cell count	rs1807669	22	42122926	-0.027074	0.002346	8.99912e-31	524895	T	C	0.793541	0.0159166	3.43912
lymphocyte cell count	rs760908	22	32057501	-0.015204	0.002649	9.69996e-09	523522	T	G	0.15316	0.00792722	1.69458

## Sheet: Table S6
Table S6. Instrument SNPs selected from eosinophil cell count.
exposure	SNP	chr.exposure	pos.exposure	beta.exposure	se.exposure	pval.exposure	samplesize.exposure	effect_allele.exposure	other_allele.exposure	eaf.exposure	r2	F_stat
eosinophil cell count	rs35249183	1	12099345	0.039991	0.003364	1.46016e-32	473297	G	A	0.099837	0.0172693	3.3675
eosinophil cell count	rs3218148	1	23851787	-0.017678	0.001991	7.07946e-19	470336	A	G	0.539783	0.0129379	2.496
eosinophil cell count	rs77625297	1	65362766	-0.045912	0.005607	2.78997e-16	473297	C	G	0.035282	0.0118923	2.30637
eosinophil cell count	rs111759324	1	101652522	-0.043024	0.00316	3.55959e-42	474226	T	C	0.110759	0.0197577	3.87014
eosinophil cell count	rs1414517	1	221092838	-0.024977	0.002552	1.35988e-22	474233	G	C	0.187298	0.0142017	2.76619
eosinophil cell count	rs4148757	1	229693846	-0.017147	0.002441	2.23975e-12	472363	C	A	0.210055	0.0102116	1.97314
eosinophil cell count	rs61798836	1	92013622	0.014532	0.002639	3.74999e-08	474235	C	T	0.17025	0.00798969	1.54648
eosinophil cell count	rs146078144	1	150889608	0.085887	0.010438	1.99986e-16	473763	A	G	0.009579	0.0119446	2.31893
eosinophil cell count	rs34448954	1	161168189	-0.025253	0.003211	3.8699e-15	473775	T	C	0.106374	0.0114172	2.2154
eosinophil cell count	rs1099448	1	173231898	0.017702	0.001998	8.31955e-19	474225	T	C	0.466357	0.0128586	2.50113
eosinophil cell count	rs17849501	1	183542323	-0.026789	0.004469	2.1e-09	472836	T	C	0.052001	0.00871058	1.68224
eosinophil cell count	rs1036332	1	199012478	-0.032696	0.002257	1.6099e-47	474236	C	A	0.737405	0.0210228	4.12335
eosinophil cell count	rs4908835	1	9357460	0.019184	0.002719	1.80011e-12	474234	C	T	0.161355	0.0102357	1.98572
eosinophil cell count	rs6670664	1	26531956	-0.015066	0.002099	7.38074e-13	474234	A	T	0.662541	0.0104144	2.02074
eosinophil cell count	rs7556106	1	28589008	-0.033306	0.004033	1.57e-16	474224	A	G	0.064255	0.0119808	2.32833
eosinophil cell count	rs1004870	1	42370787	0.026184	0.002014	1.26999e-38	474233	T	C	0.588952	0.0188702	3.693
eosinophil cell count	rs71628184	1	160596935	0.021187	0.003449	8.31994e-10	474235	T	C	0.094165	0.00891381	1.72696
eosinophil cell count	rs4652560	1	181057188	-0.015397	0.002044	5.22998e-14	474231	T	A	0.617764	0.0109282	2.12152
eosinophil cell count	rs17668272	1	198623842	-0.041656	0.003072	7.47997e-42	474236	T	G	0.117796	0.0196786	3.85441
eosinophil cell count	rs159963	1	8504421	0.01933	0.002017	9.88098e-22	474237	A	C	0.581974	0.0139073	2.70806
eosinophil cell count	rs12408934	1	65423447	-0.041319	0.00328	2.35993e-36	472800	A	G	0.10259	0.0183087	3.57019
eosinophil cell count	rs41313381	1	79411968	0.050131	0.005645	7.05018e-19	471757	A	C	0.030679	0.012919	2.49989
eosinophil cell count	rs556063	1	111318291	0.012802	0.002003	1.68e-10	472834	G	A	0.573536	0.0092896	1.79511
eosinophil cell count	rs10900595	1	204511602	0.015482	0.002189	1.59001e-12	473153	A	C	0.713282	0.0102725	1.98836
eosinophil cell count	rs4149909	1	242023898	-0.0334	0.005569	2.07e-09	473776	G	A	0.032649	0.00870533	1.68458
eosinophil cell count	rs12097268	1	2477358	-0.01328	0.002	3.22998e-11	473144	A	T	0.482039	0.0096465	1.86597
eosinophil cell count	rs2502995	1	24199290	0.021853	0.002002	1.05999e-27	471424	C	T	0.57046	0.0158844	3.08078
eosinophil cell count	rs4310436	1	39489221	0.018785	0.003065	9.14998e-10	474227	A	G	0.119611	0.00889192	1.72266
eosinophil cell count	rs6684992	1	87752000	0.037659	0.003052	6.06038e-35	474233	T	A	0.119465	0.0179054	3.50074
eosinophil cell count	rs10782957	1	93763896	0.022538	0.002042	2.80996e-28	471257	T	C	0.621606	0.016062	3.11469
eosinophil cell count	rs11204682	1	150595537	-0.041331	0.002388	4.8899e-67	473291	T	G	0.223016	0.0251356	4.94091
eosinophil cell count	rs6672031	1	172796505	0.020115	0.002015	1.9002e-23	474236	G	C	0.48634	0.014488	2.82278
eosinophil cell count	rs708776	1	226923505	0.026773	0.004244	2.90998e-10	472836	T	G	0.940532	0.00916662	1.77113
eosinophil cell count	rs62105489	2	8757326	-0.030245	0.004452	1.13006e-11	474234	T	C	0.052894	0.00985784	1.91168
eosinophil cell count	rs11695281	2	28686568	-0.022977	0.00198	4.08978e-31	473295	T	C	0.514407	0.0168599	3.28629
eosinophil cell count	rs778756	2	61781994	-0.015959	0.002001	1.57e-15	474232	G	A	0.579738	0.0115746	2.24849
eosinophil cell count	rs7593992	2	112395534	0.03047	0.002346	1.51985e-38	472836	C	T	0.768386	0.018878	3.68363
eosinophil cell count	rs10195713	2	158520905	0.02494	0.002947	2.73968e-17	471756	T	C	0.864395	0.0123121	2.38099
eosinophil cell count	rs2713548	2	227156662	0.012505	0.002046	1.02e-09	473298	T	C	0.632646	0.00887546	1.71605
eosinophil cell count	rs17682575	2	43152304	-0.017647	0.002487	1.33015e-12	474233	T	C	0.201301	0.0102967	1.99766
eosinophil cell count	rs11684770	2	71281496	-0.014768	0.002222	3.10027e-11	474195	G	A	0.270352	0.00964458	1.86976
eosinophil cell count	rs11888323	2	98577882	-0.01729	0.002383	4.18023e-13	473154	G	A	0.778072	0.0105388	2.04045
eosinophil cell count	rs13033333	2	106371012	0.012393	0.002113	4.61998e-09	473296	G	C	0.32279	0.00851804	1.64635
eosinophil cell count	rs1427499	2	145400317	0.018666	0.002183	1.29987e-17	470981	G	A	0.710269	0.0124483	2.40369
eosinophil cell count	rs76908370	2	163207971	-0.032272	0.005559	6.56992e-09	473298	G	A	0.036338	0.00843263	1.62971
eosinophil cell count	rs62183994	2	204614872	0.026904	0.004517	2.65003e-09	473295	T	C	0.050879	0.0086512	1.6723
eosinophil cell count	rs35409523	2	213908457	0.050096	0.003754	1.42988e-40	473296	A	G	0.075881	0.0193811	3.78742
eosinophil cell count	rs4675190	2	228320192	-0.011666	0.002017	7.57007e-09	472213	T	C	0.591061	0.00840768	1.6211
eosinophil cell count	rs80066203	2	26220710	-0.024133	0.003931	8.53002e-10	474233	T	C	0.067935	0.00890807	1.72584
eosinophil cell count	rs113542380	2	43464818	-0.026862	0.003797	1.54989e-12	472359	A	G	0.075059	0.0102863	1.9877
eosinophil cell count	rs11886928	2	74258529	-0.014387	0.00214	1.85994e-11	474231	G	T	0.30847	0.00975294	1.89112
eosinophil cell count	rs10208293	2	102966310	-0.078905	0.002186	1e-200	473298	A	G	0.286689	0.0438967	8.79822
eosinophil cell count	rs140509806	2	111949570	0.099069	0.012308	8.73977e-16	471439	A	G	0.008506	0.0117138	2.26237
eosinophil cell count	rs1257192	2	134991024	0.014595	0.002535	8.81008e-09	471755	G	A	0.812097	0.00837452	1.61308
eosinophil cell count	rs925966	2	136806959	-0.018295	0.002373	1.32008e-14	472217	G	C	0.759472	0.0112102	2.16759
eosinophil cell count	rs79716587	2	143886819	-0.024455	0.003003	3.99025e-16	473296	A	G	0.126529	0.0118295	2.29405
eosinophil cell count	rs7423615	2	231116874	0.023183	0.002529	5.10035e-20	473289	T	C	0.187322	0.0133163	2.58622
eosinophil cell count	rs346835	2	8438693	-0.02669	0.002104	7.54918e-37	473295	T	C	0.328293	0.0184294	3.59794
eosinophil cell count	rs10165678	2	30446568	-0.014675	0.002302	1.89998e-10	474236	A	G	0.757518	0.00924849	1.79242
eosinophil cell count	rs7569084	2	65656969	0.018707	0.002006	1.18987e-20	472837	T	C	0.584311	0.0135491	2.62952
eosinophil cell count	rs699664	2	85780536	-0.015655	0.002102	1e-13	472834	T	C	0.329576	0.0108205	2.09417
eosinophil cell count	rs10174238	2	191973034	0.013265	0.002402	3.40997e-08	472144	A	G	0.765591	0.0080317	1.54779
eosinophil cell count	rs1047891	2	211540507	0.016967	0.002127	1.54989e-15	473297	A	C	0.315457	0.0115883	2.24673
eosinophil cell count	rs6750754	2	213830187	-0.063977	0.002243	8.35603e-179	473293	G	T	0.264203	0.0414084	8.27787
eosinophil cell count	rs1057258	2	234115629	-0.032126	0.002589	2.52e-35	472835	T	C	0.178094	0.0180343	3.51596
eosinophil cell count	rs34290285	2	242698640	-0.045886	0.002267	4.73042e-91	473295	A	G	0.257132	0.0294015	5.80491
eosinophil cell count	rs2579506	2	97207321	0.047465	0.002032	1.1695e-120	473149	A	G	0.386176	0.0339367	6.72968
eosinophil cell count	rs1406449	2	148495285	-0.012188	0.001986	8.69e-10	472834	C	T	0.461666	0.00891694	1.72245
eosinophil cell count	rs10930337	2	169695031	0.01471	0.002192	2.03002e-11	473292	T	C	0.284759	0.00974406	1.88562
eosinophil cell count	rs6731125	2	182308836	0.017166	0.002002	1.03992e-17	473296	C	T	0.564761	0.0124553	2.41692
eosinophil cell count	rs1672753	3	3221430	-0.01748	0.002545	6.74062e-12	474234	T	C	0.811014	0.00996552	1.93277
eosinophil cell count	rs9872485	3	16918405	-0.018354	0.00269	9.25977e-12	473153	G	T	0.164017	0.00991078	1.91764
eosinophil cell count	rs9840310	3	71452860	-0.012742	0.002239	1.29999e-08	474236	G	A	0.734621	0.00825659	1.59858
eosinophil cell count	rs2399441	3	112587012	-0.018868	0.002069	8.07979e-20	474231	C	T	0.350554	0.0132308	2.57454
eosinophil cell count	rs112255429	3	127786822	-0.046211	0.007975	7.05001e-09	473296	A	G	0.016576	0.00841545	1.62635
eosinophil cell count	rs73205140	3	128309545	0.037235	0.003255	2.91005e-30	473296	C	T	0.104781	0.0166142	3.23758
eosinophil cell count	rs900382	3	128751218	-0.050934	0.006129	1e-16	474215	T	C	0.027281	0.012059	2.34365
eosinophil cell count	rs4680250	3	150941492	-0.015734	0.002175	4.84953e-13	472215	G	C	0.692997	0.0105199	2.0327
eosinophil cell count	rs3950296	3	169493283	0.023638	0.002297	8.30042e-25	474236	G	C	0.244421	0.0149323	2.91067
eosinophil cell count	rs7636495	3	196367936	-0.024041	0.002591	1.83992e-20	472827	A	G	0.180819	0.0134818	2.61623
eosinophil cell count	rs6787336	3	3153194	0.036335	0.002238	3.29003e-59	473154	A	G	0.287462	0.0235829	4.62697
eosinophil cell count	rs12487980	3	71760041	0.012539	0.002073	1.5e-09	473155	A	C	0.633844	0.00878685	1.69825
eosinophil cell count	rs1131199	3	112059768	-0.024714	0.001979	9.54993e-36	473297	G	C	0.529533	0.0181381	3.54004
eosinophil cell count	rs2942062	3	112305130	-0.022708	0.004079	2.65003e-08	473298	G	A	0.937362	0.00808607	1.56218
eosinophil cell count	rs115697464	3	128175328	-0.065055	0.008158	1.6099e-15	474234	C	T	0.015017	0.0115701	2.24761
eosinophil cell count	rs76830965	3	159637678	-0.023407	0.003083	3.26964e-14	473155	A	C	0.117642	0.0110294	2.13651
eosinophil cell count	rs4074672	3	183730295	0.014516	0.00205	1.48013e-12	472834	T	C	0.369285	0.0102904	1.99051
eosinophil cell count	rs9815874	3	188441161	0.028359	0.002157	1.93019e-39	474234	T	C	0.299538	0.0190782	3.7345
eosinophil cell count	rs9818987	3	194402430	0.013608	0.002151	2.59998e-10	473152	T	C	0.305904	0.00918889	1.77667
eosinophil cell count	rs2920505	3	12335081	-0.029644	0.002019	9.46891e-49	474232	A	G	0.601796	0.0213036	4.1796
eosinophil cell count	rs13073683	3	25393837	0.015579	0.002021	1.32008e-14	474234	C	T	0.399148	0.0111863	2.17221
eosinophil cell count	rs7646283	3	33046480	0.025996	0.002063	2.33024e-36	474234	T	C	0.367733	0.0182824	3.57584
eosinophil cell count	rs73072498	3	50783442	0.060029	0.010455	9.63008e-09	473800	C	T	0.009171	0.00833455	1.61231
eosinophil cell count	rs7646695	3	72172181	0.017597	0.002617	1.82012e-11	474229	T	C	0.17966	0.00975755	1.89202
eosinophil cell count	rs1353286	3	27772014	0.020226	0.00199	3.0903e-24	474234	G	T	0.453022	0.0147474	2.87407
eosinophil cell count	rs7649812	3	98449191	0.016017	0.002304	3.74024e-12	474237	G	C	0.242796	0.0100869	1.95656
eosinophil cell count	rs4857909	3	128300468	0.120719	0.003053	1e-200	473295	G	A	0.87972	0.0438968	8.79819
eosinophil cell count	rs73238201	3	142204728	-0.016486	0.002573	1.51999e-10	474236	T	C	0.179352	0.00929806	1.80211
eosinophil cell count	rs2089979	3	196501413	-0.014931	0.002013	1.24997e-13	472834	G	A	0.415851	0.0107776	2.08577
eosinophil cell count	rs9837045	3	3069773	0.011264	0.001984	1.41e-08	471754	A	G	0.455368	0.00825805	1.59045
eosinophil cell count	rs155266	3	10230728	0.018736	0.002017	1.67996e-20	470486	A	T	0.571302	0.0135294	2.61254
eosinophil cell count	rs2228467	3	42906116	0.062272	0.004111	8.8308e-52	472835	C	T	0.061584	0.0220123	4.30896
eosinophil cell count	rs9835307	3	48857805	0.026306	0.002187	2.6903e-33	473153	C	T	0.658298	0.0174762	3.40752
eosinophil cell count	rs4618204	3	101281534	0.018183	0.002001	1.08993e-19	469340	C	T	0.443836	0.0132521	2.552
eosinophil cell count	rs1516527	3	148609704	-0.032276	0.004596	2.25009e-12	474237	C	T	0.951148	0.0101905	1.97687
eosinophil cell count	rs1828803	4	2689449	0.013079	0.002033	1.28e-10	473292	A	C	0.392417	0.00934537	1.80774
eosinophil cell count	rs7687708	4	6906076	-0.014708	0.002434	1.55998e-09	474231	G	T	0.219981	0.00876769	1.69839
eosinophil cell count	rs1479918	4	123351431	-0.018776	0.002261	1.05003e-16	474236	T	A	0.259813	0.0120503	2.34204
eosinophil cell count	rs13139941	4	7071741	-0.01384	0.002491	2.84001e-08	473156	G	A	0.802896	0.00806971	1.55852
eosinophil cell count	rs7441808	4	26090375	0.013917	0.002161	1.22e-10	474232	G	A	0.301163	0.0093467	1.81161
eosinophil cell count	rs62308111	4	57738491	0.015386	0.0024	1.5e-10	473298	T	G	0.221457	0.00931021	1.8009
eosinophil cell count	rs13105682	4	102702364	-0.026611	0.00433	8.21997e-10	474236	G	T	0.059685	0.00891659	1.72751
eosinophil cell count	rs113473633	4	103449131	-0.063217	0.006522	3.46976e-22	474233	G	A	0.026223	0.0140634	2.73887
eosinophil cell count	rs11931711	4	153291513	0.019253	0.002213	3.48017e-18	473297	T	C	0.282445	0.0126372	2.45268
eosinophil cell count	rs76981581	4	38416046	-0.026078	0.004658	2.21998e-08	474237	G	C	0.047887	0.00812279	1.57246
eosinophil cell count	rs13138355	4	83545976	-0.054823	0.002551	2.34963e-102	474230	T	C	0.185539	0.0311779	6.17917
eosinophil cell count	rs2566133	4	39022515	-0.014365	0.002015	1.05999e-12	473153	C	T	0.583621	0.010354	2.0043
eosinophil cell count	rs13120371	4	139092719	0.015459	0.002118	2.99985e-13	473296	G	A	0.327238	0.0106023	2.0535
eosinophil cell count	rs1365623	4	175486022	0.011627	0.00206	1.71002e-08	474235	T	C	0.37246	0.00818832	1.58525
eosinophil cell count	rs73232881	4	38664131	0.067388	0.002418	8.22243e-171	474216	C	T	0.213178	0.0404235	8.08851
eosinophil cell count	rs746550	4	123619689	0.023016	0.002342	9.03025e-23	474233	T	C	0.235899	0.0142617	2.77805
eosinophil cell count	rs16903574	5	14610309	0.028502	0.003838	1.17004e-13	472215	G	C	0.077849	0.0107974	2.08689
eosinophil cell count	rs34495	5	98265807	-0.01983	0.002155	3.67029e-20	471741	T	G	0.304172	0.0133897	2.59212
eosinophil cell count	rs10059018	5	110501604	-0.023358	0.00247	3.37987e-21	474234	T	G	0.200806	0.0137217	2.6714
eosinophil cell count	rs60646393	5	135224755	-0.024038	0.004027	2.45002e-09	474235	A	G	0.065569	0.00866125	1.67761
eosinophil cell count	rs6556313	5	176792491	0.019467	0.002102	2.16023e-20	474227	G	A	0.332338	0.013437	2.61519
eosinophil cell count	rs10472984	5	35843832	-0.034985	0.00209	7.62079e-63	474235	G	C	0.339875	0.0242903	4.78017
eosinophil cell count	rs139640694	5	109938754	0.024854	0.003415	3.53997e-13	474234	G	A	0.092902	0.0105594	2.04918
eosinophil cell count	rs79881201	5	110427795	0.040325	0.002063	4.71954e-85	474235	T	C	0.35982	0.0283677	5.606
eosinophil cell count	rs73272842	5	150453888	-0.025354	0.003019	4.83949e-17	474234	A	G	0.122779	0.0121832	2.36819
eosinophil cell count	rs2431097	5	159890885	0.015023	0.001999	5.94977e-14	472835	T	C	0.485547	0.0109198	2.1136
eosinophil cell count	rs4703730	5	76549688	-0.016026	0.001984	6.91035e-16	473295	T	C	0.516976	0.0117325	2.275
eosinophil cell count	rs244689	5	133422816	-0.02124	0.00303	2.4598e-12	472835	G	A	0.876598	0.0101875	1.9704
eosinophil cell count	rs3756374	5	142517601	0.016911	0.00307	3.70997e-08	472837	T	G	0.119107	0.00800424	1.54473
eosinophil cell count	rs10062687	5	10624866	0.024145	0.002349	9.47109e-25	474233	G	T	0.232866	0.0149139	2.90701
eosinophil cell count	rs66735324	5	86298649	-0.013812	0.002386	7.29995e-09	473155	G	A	0.220762	0.00840819	1.62445
eosinophil cell count	rs12515180	5	131785684	-0.072098	0.002004	1e-200	473133	T	C	0.425948	0.0439043	8.79674
eosinophil cell count	rs4703589	5	72097351	0.014451	0.001983	3.25987e-13	474234	C	T	0.532652	0.0105755	2.05235
eosinophil cell count	rs2568928	5	127487603	0.015221	0.002308	4.38026e-11	474237	G	A	0.756846	0.00956993	1.85532
eosinophil cell count	rs7700687	5	141491985	0.040023	0.002035	4.81948e-86	474213	T	C	0.617223	0.0285367	5.64013
eosinophil cell count	rs56330463	5	148200011	0.039484	0.002008	5.38022e-86	474231	C	T	0.55326	0.0285281	5.63858
eosinophil cell count	rs62385501	5	171950231	-0.014427	0.002142	1.67996e-11	474226	A	T	0.308103	0.00977452	1.89533
eosinophil cell count	rs9392525	6	435677	0.01321	0.002024	6.95024e-11	471424	C	T	0.57553	0.00949813	1.83029
eosinophil cell count	rs3812206	6	16700098	-0.012238	0.002181	2.07e-08	470484	T	C	0.300301	0.0081728	1.56964
eosinophil cell count	rs7382061	6	30047965	-0.054579	0.002014	1.1298e-161	472694	C	T	0.590665	0.0393788	7.8455
eosinophil cell count	rs6924350	6	31339556	0.050023	0.002537	1.75995e-86	471739	C	A	0.18447	0.0286856	5.64069
eosinophil cell count	rs62395833	6	31807652	0.036768	0.004882	5.26987e-14	472377	C	G	0.043064	0.0109481	2.11709
eosinophil cell count	rs28383314	6	32587213	0.061635	0.002048	6.38263e-199	473151	C	T	0.624131	0.0437039	8.75509
eosinophil cell count	rs6930635	6	395634	-0.037712	0.003739	6.82967e-24	470025	C	T	0.078494	0.0147	2.83915
eosinophil cell count	rs783646	6	117286220	-0.018804	0.002566	2.40991e-13	474234	C	G	0.816656	0.0106345	2.06392
eosinophil cell count	rs12209219	6	557686	-0.025341	0.001998	8.13018e-37	470310	C	T	0.474823	0.0184793	3.58499
eosinophil cell count	rs6924387	6	137082948	0.016659	0.002027	2.18978e-16	474233	G	A	0.410173	0.0119229	2.31697
eosinophil cell count	rs149110519	6	144385777	0.038205	0.005388	1.38995e-12	474233	T	C	0.035905	0.0102879	1.99593
eosinophil cell count	rs3093023	6	167534290	0.012677	0.001998	2.27002e-10	473773	A	G	0.43381	0.00921328	1.78378
eosinophil cell count	rs2788211	6	697500	0.016029	0.002573	4.79005e-10	473155	C	T	0.81734	0.00905063	1.7497
eosinophil cell count	rs73428834	6	42255274	0.029847	0.003774	2.72019e-15	474234	T	C	0.074788	0.0114756	2.22904
eosinophil cell count	rs9349322	6	45634092	0.022029	0.002803	4.04017e-15	474236	C	A	0.146915	0.0114038	2.21494
eosinophil cell count	rs2025489	6	87814959	0.015769	0.00199	2.41991e-15	474232	G	A	0.526005	0.0114967	2.23319
eosinophil cell count	rs62408224	6	90955995	-0.042179	0.002073	5.68984e-92	474234	G	A	0.350368	0.0295234	5.84134
eosinophil cell count	rs12208103	6	107442431	-0.030736	0.002069	6.82967e-50	473100	T	C	0.378399	0.0215867	4.22619
eosinophil cell count	rs9389268	6	135419631	-0.045367	0.002292	3.68978e-87	474216	G	A	0.2561	0.0287251	5.6785
eosinophil cell count	rs113496608	6	138161666	-0.044847	0.005802	1.13006e-14	474236	A	G	0.030304	0.0112151	2.17787
eosinophil cell count	rs6904506	6	245096	-0.05238	0.003544	2.25009e-49	471426	C	T	0.088477	0.0215083	4.19554
eosinophil cell count	rs3846855	6	33555877	0.028194	0.002567	5.00956e-28	473292	A	G	0.182937	0.0159517	3.10638
eosinophil cell count	rs2894401	6	35408959	-0.020541	0.002187	6.16027e-21	472833	G	A	0.705252	0.0136503	2.64943
eosinophil cell count	rs13207791	6	143249749	0.025659	0.003539	4.30031e-13	473156	G	A	0.088551	0.0105332	2.03936
eosinophil cell count	rs56195338	7	8107922	-0.030068	0.004266	1.88018e-12	471423	A	G	0.057715	0.0102574	1.9781
eosinophil cell count	rs60600003	7	37382465	0.042906	0.003317	3.05e-38	474233	G	T	0.100334	0.0187726	3.67355
eosinophil cell count	rs12154498	7	92223518	-0.032542	0.002817	7.76068e-31	474232	C	A	0.854434	0.0167635	3.27368
eosinophil cell count	rs116888884	7	92633347	-0.057741	0.010199	1.54e-08	472402	A	G	0.009792	0.00823038	1.58727
eosinophil cell count	rs7797428	7	124886883	0.012392	0.001999	5.85006e-10	473289	T	C	0.469244	0.00900369	1.74104
eosinophil cell count	rs12530946	7	148887942	0.042755	0.002044	3.99025e-97	473297	G	A	0.613323	0.0303858	6.00537
eosinophil cell count	rs1037674	7	50217850	0.013204	0.002188	1.63001e-09	473295	T	G	0.292292	0.00876605	1.6947
eosinophil cell count	rs55879743	7	75470364	0.077662	0.004051	7.06968e-82	474208	T	C	0.066369	0.027822	5.49476
eosinophil cell count	rs12705849	7	112782556	-0.020577	0.002021	2.54976e-24	474233	A	G	0.406896	0.0147746	2.87945
eosinophil cell count	rs12540285	7	150312474	0.014646	0.002396	1.01e-09	472826	G	A	0.22062	0.00888218	1.71564
eosinophil cell count	rs13226583	7	75454152	-0.061865	0.0031	1.59001e-88	474234	T	A	0.115701	0.0289535	5.72521
eosinophil cell count	rs8	7	92408329	0.021919	0.002545	7.62957e-18	473147	T	C	0.204252	0.012509	2.42671
eosinophil cell count	rs3823536	7	128579666	-0.017818	0.001986	3.16009e-19	473292	A	G	0.467209	0.0130272	2.52935
eosinophil cell count	rs3110791	7	135367828	0.015409	0.002059	7.49031e-14	474221	C	T	0.623422	0.0108599	2.10808
eosinophil cell count	rs6956283	7	98756597	-0.01568	0.002237	2.48028e-12	474222	T	C	0.732752	0.0101709	1.97296
eosinophil cell count	rs10243429	7	101788854	0.016938	0.002182	8.82064e-15	474233	C	T	0.29026	0.0112608	2.18685
eosinophil cell count	rs6979947	7	157005863	0.013224	0.002242	3.74999e-09	472836	G	A	0.266399	0.00857242	1.65533
eosinophil cell count	rs6971710	7	3140173	0.028325	0.002475	2.74979e-30	474215	A	G	0.201035	0.0166052	3.24212
eosinophil cell count	rs57834782	7	20502828	-0.058285	0.002306	7.78037e-141	474226	A	T	0.244809	0.0366634	7.30765
eosinophil cell count	rs4722171	7	22785717	-0.027253	0.002019	1.83021e-41	474232	G	A	0.592101	0.0195832	3.83531
eosinophil cell count	rs150640087	7	50444152	0.099543	0.008004	1.80011e-35	473776	T	G	0.016244	0.0180555	3.52721
eosinophil cell count	rs73118830	7	50764948	-0.029368	0.003538	1.07994e-16	474236	C	T	0.08553	0.0120454	2.34109
eosinophil cell count	rs62473720	7	77254547	0.014247	0.002136	2.63998e-11	473140	G	A	0.317118	0.00968969	1.8744
eosinophil cell count	rs56179563	7	129685597	0.017858	0.002055	3.8699e-18	474225	A	G	0.389076	0.0126073	2.45162
eosinophil cell count	rs4240624	8	9184231	-0.020391	0.003453	3.62001e-09	473155	A	G	0.909011	0.00857799	1.65754
eosinophil cell count	rs295	8	19816238	0.015869	0.002337	1.16011e-11	474228	C	A	0.235064	0.0098524	1.91059
eosinophil cell count	rs62539154	8	48677930	0.027464	0.003402	7.19946e-16	474234	A	G	0.097259	0.0117136	2.27583
eosinophil cell count	rs6986109	8	81286298	-0.016486	0.002181	4.24033e-14	474234	T	G	0.704331	0.0109678	2.12932
eosinophil cell count	rs11786536	8	129000416	-0.026746	0.002705	5.10975e-23	471885	A	G	0.164896	0.0143804	2.78757
eosinophil cell count	rs7840212	8	130599247	-0.040204	0.00211	7.1105e-81	472832	T	C	0.336961	0.0276874	5.45147
eosinophil cell count	rs574183	8	95973816	-0.013813	0.002036	1.20005e-11	473147	G	A	0.388961	0.00985654	1.90702
eosinophil cell count	rs6999452	8	106397116	0.011632	0.001991	5.33003e-09	472836	A	G	0.517717	0.00848759	1.63881
eosinophil cell count	rs4870977	8	127526842	-0.01875	0.002958	2.39999e-10	474236	C	G	0.870857	0.00919632	1.78221
eosinophil cell count	rs4236746	8	130699861	0.056854	0.006399	6.77954e-19	474237	G	A	0.975145	0.0128915	2.50769
eosinophil cell count	rs117961539	8	144989466	-0.03098	0.0052	2.63003e-09	468999	A	G	0.039583	0.00869254	1.66503
eosinophil cell count	rs12545733	8	22957003	-0.030733	0.002188	8.9002e-45	472824	C	T	0.703401	0.0204136	3.98941
eosinophil cell count	rs2979489	8	30280833	0.013752	0.002266	1.32999e-09	473298	A	G	0.741697	0.00881367	1.704
eosinophil cell count	rs6989099	8	66898262	-0.017763	0.002133	8.58025e-17	474231	C	T	0.317295	0.0120851	2.34887
eosinophil cell count	rs10100356	8	130626164	-0.013422	0.002387	1.90999e-08	474235	A	G	0.227209	0.00816062	1.57984
eosinophil cell count	rs12681644	8	119972974	-0.019435	0.002427	1.22999e-15	474203	T	C	0.211927	0.0116187	2.25701
eosinophil cell count	rs34173062	8	145158607	0.054559	0.004091	1.54989e-40	468770	A	G	0.072995	0.0194656	3.7677
eosinophil cell count	rs7839946	8	22901943	0.024301	0.004327	2e-08	473297	C	T	0.056991	0.00815713	1.57602
eosinophil cell count	rs45577137	8	48651633	-0.059758	0.005157	5.10035e-31	468083	G	A	0.045218	0.0169259	3.26284
eosinophil cell count	rs7846314	8	61650831	-0.032851	0.002543	3.92013e-38	474237	T	A	0.186954	0.0187445	3.66797
eosinophil cell count	rs7009579	8	81064734	-0.012203	0.002006	1.22e-09	474235	G	A	0.428946	0.00882508	1.70962
eosinophil cell count	rs13251643	8	126240768	0.030412	0.004844	3.53997e-10	474236	T	A	0.044409	0.0091089	1.76511
eosinophil cell count	rs7026022	9	102562216	0.012099	0.002045	3.38003e-09	472833	C	A	0.377752	0.00859735	1.66017
eosinophil cell count	rs72766638	9	136931778	-0.024311	0.002673	9.94031e-20	474228	A	C	0.164331	0.0131982	2.56809
eosinophil cell count	rs884634	9	34861298	0.012422	0.002012	6.82999e-10	474235	C	T	0.415032	0.00895922	1.73584
eosinophil cell count	rs496475	9	113638236	0.035017	0.002033	1.83021e-66	474232	G	T	0.387008	0.0250001	4.92341
eosinophil cell count	rs911603	9	117697584	-0.024681	0.002043	1.42004e-33	474232	A	C	0.40355	0.0175327	3.42658
eosinophil cell count	rs466547	9	4834034	0.019109	0.002846	1.94984e-11	472838	G	A	0.857978	0.00975729	1.88639
eosinophil cell count	rs72695582	9	6633664	-0.050092	0.005908	2.39994e-17	474232	A	G	0.02972	0.0123024	2.39163
eosinophil cell count	rs6479336	9	94110288	-0.029195	0.002556	3.44033e-30	474190	A	T	0.18496	0.0165774	3.23643
eosinophil cell count	rs114741563	9	135869211	0.119573	0.011508	2.93968e-25	473801	C	T	0.007538	0.0150837	2.93792
eosinophil cell count	rs74612091	9	135877278	0.060952	0.004113	1.22999e-49	473293	A	T	0.063075	0.0215249	4.21556
eosinophil cell count	rs7868130	9	4998401	0.03239	0.002269	3.34965e-46	474228	T	C	0.258801	0.020718	4.06224
eosinophil cell count	rs3731211	9	21986847	0.017545	0.002213	2.33991e-15	474235	A	T	0.720317	0.0115028	2.23439
eosinophil cell count	rs2095044	9	6192796	-0.093857	0.002265	1e-200	474235	C	T	0.742759	0.0438534	8.80663
eosinophil cell count	rs295273	9	86466968	0.020579	0.002274	1.50003e-19	472811	A	G	0.255616	0.0131527	2.55144
eosinophil cell count	rs143491704	9	135345666	-0.03128	0.005517	1.47001e-08	474236	G	C	0.035786	0.00822604	1.59262
eosinophil cell count	rs33982662	9	139324737	0.020435	0.002192	1.18987e-20	474229	A	C	0.285267	0.0135292	2.63338
eosinophil cell count	rs17482472	10	44859618	-0.031481	0.003346	5.33949e-21	472837	A	G	0.098902	0.0136722	2.65374
eosinophil cell count	rs4746153	10	75598282	0.015663	0.002552	8.58005e-10	474234	C	G	0.185407	0.00890671	1.72557
eosinophil cell count	rs7897422	10	90849704	0.020768	0.002521	1.85012e-16	473135	C	T	0.192058	0.0119661	2.32005
eosinophil cell count	rs2497318	10	94432000	-0.029864	0.00202	1.9602e-49	473293	T	C	0.442619	0.0214794	4.20645
eosinophil cell count	rs2505521	10	43804617	-0.015171	0.002675	1.45001e-08	472837	T	C	0.829154	0.00824162	1.59092
eosinophil cell count	rs495149	10	89795523	0.024275	0.002674	1.15001e-19	474234	T	C	0.164184	0.0131751	2.56356
eosinophil cell count	rs2419313	10	111750851	-0.020727	0.002869	5.20955e-13	474228	A	G	0.142533	0.0104834	2.03426
eosinophil cell count	rs1539174	10	974870	0.038017	0.002332	1.11995e-59	474232	G	C	0.23738	0.0236519	4.65146
eosinophil cell count	rs1323650	10	6033049	-0.013614	0.002151	2.53e-10	470486	T	G	0.680787	0.00922103	1.77284
eosinophil cell count	rs10995240	10	64388631	-0.043838	0.002049	1.54882e-101	474230	C	G	0.368331	0.0310507	6.15314
eosinophil cell count	rs2807740	10	28784483	0.035325	0.002358	1.05003e-50	474231	T	C	0.76966	0.0217423	4.26757
eosinophil cell count	rs72834751	10	64559465	-0.071743	0.009325	1.50003e-14	474234	T	C	0.01273	0.0111626	2.16755
eosinophil cell count	rs71508968	10	65253869	0.036234	0.006364	1.28e-08	474233	A	G	0.025836	0.00826046	1.59932
eosinophil cell count	rs3747869	10	73520632	0.019825	0.003316	2.30999e-09	472837	C	A	0.90083	0.008688	1.67785
eosinophil cell count	rs7080536	10	115348046	-0.043694	0.004952	1.17004e-18	472834	A	G	0.043176	0.0128221	2.48658
eosinophil cell count	rs11255507	10	8109615	0.020196	0.00261	1.05003e-14	474236	G	T	0.17824	0.0112286	2.18054
eosinophil cell count	rs2646438	10	8565675	-0.020516	0.002001	1.20005e-24	473155	A	G	0.565689	0.0148976	2.89716
eosinophil cell count	rs962993	10	9053132	-0.040434	0.002009	4.9204e-90	474236	T	C	0.422478	0.0292044	5.77635
eosinophil cell count	rs2992333	10	26727454	-0.034153	0.002028	1.3499e-63	470794	A	G	0.598657	0.0245285	4.79301
eosinophil cell count	rs634534	11	65665256	0.032917	0.001998	5.83042e-61	473291	G	A	0.542475	0.0239364	4.6994
eosinophil cell count	rs58833930	11	2325997	-0.023363	0.003139	1.02991e-13	473290	T	C	0.112968	0.0108096	2.09407
eosinophil cell count	rs473739	11	64147919	-0.013882	0.002128	7.06968e-11	473293	G	T	0.31889	0.00947565	1.83319
eosinophil cell count	rs11236813	11	76343427	-0.030337	0.003306	4.77969e-20	474224	C	G	0.101862	0.0133133	2.59077
eosinophil cell count	rs7123726	11	118694547	0.016914	0.002436	3.95003e-12	474213	C	T	0.210494	0.010076	1.95432
eosinophil cell count	rs9666598	11	325386	-0.019706	0.002778	1.35988e-12	464642	G	C	0.842874	0.0103979	1.9765
eosinophil cell count	rs668248	11	128586262	-0.016501	0.002036	5.49035e-16	474234	C	G	0.61554	0.0117616	2.28526
eosinophil cell count	rs214080	11	17299762	0.012908	0.002009	1.37e-10	472644	G	A	0.579931	0.00933674	1.80357
eosinophil cell count	rs34439695	11	33901483	-0.037944	0.005456	3.67029e-12	474229	T	C	0.035263	0.0100908	1.9573
eosinophil cell count	rs174548	11	61571348	-0.023058	0.002137	4.08037e-27	473290	G	C	0.313571	0.015674	3.05141
eosinophil cell count	rs637064	11	108140909	0.024251	0.001994	5.43e-34	474235	T	C	0.556128	0.0176471	3.44935
eosinophil cell count	rs1059091	11	309127	0.033841	0.002141	3.08035e-56	467918	G	A	0.321344	0.0230927	4.47815
eosinophil cell count	rs3824867	11	47468569	0.016826	0.002193	1.77011e-14	471752	G	A	0.712364	0.011161	2.15585
eosinophil cell count	rs11228990	11	57071786	0.02926	0.004953	3.56e-09	474235	T	A	0.044508	0.00857222	1.66021
eosinophil cell count	rs7936434	11	76293805	0.043013	0.001984	4.08319e-104	474206	C	G	0.477743	0.0314505	6.23463
eosinophil cell count	rs4409785	11	95311422	0.016435	0.00263	4.25001e-10	472838	C	T	0.172343	0.00908089	1.75442
eosinophil cell count	rs964184	11	116648917	0.028842	0.002913	4.39036e-23	473776	C	G	0.866592	0.0143738	2.79748
eosinophil cell count	rs10893844	11	128185850	0.02457	0.001984	3.4898e-35	474235	C	G	0.501551	0.0179698	3.51357
eosinophil cell count	rs1689510	12	56396768	0.026511	0.002094	1.05999e-36	474210	C	G	0.337746	0.0183729	3.59369
eosinophil cell count	rs10745763	12	96811386	0.01349	0.002018	2.40991e-11	472664	T	G	0.423316	0.00971403	1.87725
eosinophil cell count	rs2255531	12	121414915	-0.016385	0.002079	3.39e-15	473289	A	G	0.350975	0.0114471	2.21899
eosinophil cell count	rs3759332	12	6491078	-0.011935	0.002064	7.53998e-09	473153	C	T	0.390595	0.0084003	1.6229
eosinophil cell count	rs10876550	12	54712308	0.013811	0.001998	4.9204e-12	471745	A	G	0.559198	0.010057	1.9404
eosinophil cell count	rs1471816	12	94145120	0.010911	0.001985	3.94003e-08	474233	A	G	0.503325	0.00797704	1.54401
eosinophil cell count	rs6490291	12	112177775	-0.066084	0.005837	1.10994e-29	448759	A	T	0.964087	0.0168879	3.12029
eosinophil cell count	rs12581511	12	46573788	-0.017643	0.002631	2.07014e-11	474236	G	C	0.173045	0.0097302	1.88669
eosinophil cell count	rs1861489	12	68610446	0.013285	0.00242	4.14e-08	474236	A	T	0.782181	0.00796432	1.54154
eosinophil cell count	rs73191842	12	110986507	0.053919	0.006882	4.90004e-15	471441	G	T	0.021394	0.0114022	2.20152
eosinophil cell count	rs4931002	12	32143169	-0.02158	0.002388	1.72982e-19	474236	A	C	0.779279	0.0131103	2.55081
eosinophil cell count	rs7299446	12	70611429	-0.011517	0.001981	6.23993e-09	474230	A	T	0.524295	0.00843688	1.63376
eosinophil cell count	rs10777378	12	92518680	-0.022488	0.001989	1.27997e-29	473151	A	G	0.535724	0.0164288	3.19986
eosinophil cell count	rs1265564	12	111708458	0.080073	0.002035	1e-200	470739	C	A	0.442517	0.0440156	8.7752
eosinophil cell count	rs115647629	12	111811903	-0.067273	0.006524	6.6896e-25	474234	A	G	0.026499	0.0149625	2.91663
eosinophil cell count	rs12820863	12	4318723	0.022466	0.002142	1.07004e-25	471756	T	C	0.351578	0.0152561	2.95913
eosinophil cell count	rs1800692	12	6442346	-0.018051	0.002039	8.92072e-19	472213	G	A	0.58754	0.0128746	2.49361
eosinophil cell count	rs3024971	12	57493727	-0.040232	0.003209	5.03965e-36	474224	G	T	0.107204	0.0181941	3.55816
eosinophil cell count	rs28532037	12	123883406	-0.029653	0.003416	4.18986e-18	473296	A	G	0.906507	0.0126065	2.44665
eosinophil cell count	rs12861824	13	31079184	-0.020977	0.002402	2.59e-18	473149	C	T	0.275439	0.0126878	2.46186
eosinophil cell count	rs7986796	13	40351064	0.024263	0.002058	4.91021e-32	474237	T	G	0.6277	0.0171045	3.34146
eosinophil cell count	rs7327960	13	74682892	0.017659	0.002629	1.90985e-11	474235	C	T	0.826621	0.0097473	1.89003
eosinophil cell count	rs34363176	13	100270177	0.01341	0.002326	8.43005e-09	473153	G	C	0.243607	0.00837296	1.61758
eosinophil cell count	rs201798	13	50954721	0.020184	0.002044	5.70953e-23	474235	A	G	0.614944	0.0143286	2.79128
eosinophil cell count	rs2182885	13	99855124	0.026326	0.00203	2.05022e-38	474234	A	G	0.605228	0.0188169	3.68238
eosinophil cell count	rs12100034	13	114956773	-0.017045	0.002079	2.60016e-16	473293	A	G	0.359122	0.0119047	2.30878
eosinophil cell count	rs71429414	13	42945821	-0.018575	0.002496	1.02991e-13	474231	A	G	0.196207	0.0107989	2.09615
eosinophil cell count	rs17061503	13	41246758	0.035528	0.002159	8.04081e-61	472835	A	G	0.307403	0.0239197	4.69149
eosinophil cell count	rs12882281	14	21431304	-0.0136	0.00235	7.37004e-09	474233	C	T	0.238599	0.0083963	1.62585
eosinophil cell count	rs2239633	14	23589057	0.034771	0.001986	1.50003e-68	472835	A	G	0.483519	0.0254377	4.99701
eosinophil cell count	rs7141943	14	25438250	0.015879	0.002038	7.00003e-15	473294	G	A	0.394677	0.0113145	2.19303
eosinophil cell count	rs67856193	14	93024616	0.023655	0.002175	1.63005e-27	474230	G	C	0.308431	0.0157804	3.0786
eosinophil cell count	rs8012643	14	37692864	0.015461	0.002194	1.90985e-12	474233	T	C	0.286432	0.0102238	1.98337
eosinophil cell count	rs3742704	14	88477882	0.01948	0.003441	1.54e-08	472837	C	A	0.091601	0.0082266	1.588
eosinophil cell count	rs11555542	14	94417531	0.06384	0.004108	2.11982e-54	472837	C	T	0.062749	0.0225814	4.42296
eosinophil cell count	rs113859409	14	94422198	-0.029345	0.00537	4.74996e-08	474234	A	G	0.039661	0.00792898	1.53464
eosinophil cell count	rs11628569	14	103190362	-0.016588	0.002198	4.70002e-14	474231	G	A	0.289982	0.0109484	2.12549
eosinophil cell count	rs7158239	14	65520616	0.01556	0.002037	2.27982e-14	474233	A	G	0.395176	0.0110845	2.15223
eosinophil cell count	rs12878610	14	73389048	-0.013183	0.001994	3.95003e-11	474230	C	T	0.475864	0.00959226	1.85966
eosinophil cell count	rs117068593	14	93118229	-0.026091	0.002543	1.17004e-24	473026	T	C	0.190092	0.0149032	2.89747
eosinophil cell count	rs7975	14	77793207	-0.012123	0.002124	1.17001e-08	472834	A	G	0.324166	0.00829496	1.6013
eosinophil cell count	rs8020739	14	35882492	0.02471	0.002087	2.5698e-32	472205	T	G	0.64383	0.0172204	3.35001
eosinophil cell count	rs941616	14	52621945	-0.011801	0.002034	6.69006e-09	474236	T	C	0.609564	0.00841988	1.63046
eosinophil cell count	rs6573020	14	55871452	0.020574	0.002019	2.30994e-24	474234	T	C	0.433436	0.0147885	2.88221
eosinophil cell count	rs1296535	14	69297986	-0.019052	0.002417	3.34965e-15	470739	T	C	0.777485	0.0114802	2.21343
eosinophil cell count	rs175705	14	75975648	0.03822	0.002213	8.80035e-67	473155	G	C	0.718533	0.02509	4.93029
eosinophil cell count	rs62006172	15	38904527	-0.037536	0.004973	4.61955e-14	474236	A	G	0.041969	0.0109516	2.12615
eosinophil cell count	rs34212866	15	43702964	0.020115	0.002401	5.73984e-17	474227	G	A	0.220743	0.0121541	2.36243
eosinophil cell count	rs62005030	15	60725339	-0.016605	0.003028	4.26e-08	474184	T	C	0.123915	0.00795742	1.54002
eosinophil cell count	rs62011287	15	63791228	-0.01269	0.002091	1.31999e-09	474229	G	A	0.344259	0.00880677	1.70602
eosinophil cell count	rs28362902	15	74712178	0.016579	0.002935	1.66001e-08	474235	A	G	0.132809	0.00819574	1.5867
eosinophil cell count	rs8026803	15	80260014	-0.031256	0.002259	1.66994e-43	473295	C	T	0.260856	0.0200994	3.93067
eosinophil cell count	rs7257	15	80191343	0.033603	0.002002	3.59998e-63	473776	A	G	0.567153	0.0243668	4.79093
eosinophil cell count	rs11071559	15	61069988	-0.0222	0.002945	4.93969e-14	474231	T	C	0.13051	0.010939	2.12364
eosinophil cell count	rs13511	15	86284817	-0.016355	0.002009	4.12952e-16	474215	C	T	0.57742	0.011812	2.29508
eosinophil cell count	rs6496717	15	91181567	0.018867	0.00232	4.41977e-16	474237	T	C	0.759996	0.0117998	2.29279
eosinophil cell count	rs7173571	15	41712807	0.013979	0.001993	2.39994e-12	474233	C	T	0.526604	0.0101775	1.9743
eosinophil cell count	rs17293632	15	67442596	0.02962	0.002337	8.92072e-37	473774	T	C	0.236264	0.018401	3.59596
eosinophil cell count	rs74331768	16	2161793	0.019483	0.003368	7.48997e-09	474231	A	G	0.098145	0.00839237	1.62507
eosinophil cell count	rs17689024	16	79739978	-0.014282	0.002135	2.30994e-11	474226	C	G	0.314415	0.00970703	1.88211
eosinophil cell count	rs4280242	16	2830482	-0.032913	0.002318	1.02991e-45	473154	T	C	0.754112	0.0206274	4.03489
eosinophil cell count	rs8050508	16	67303358	0.034941	0.005716	1.01e-09	474234	T	C	0.030896	0.00886898	1.7182
eosinophil cell count	rs3850107	16	78150341	-0.013751	0.002196	3.94003e-10	473290	G	C	0.29438	0.00909375	1.75862
eosinophil cell count	rs11648292	16	4462897	-0.013036	0.002158	1.59001e-09	474235	A	C	0.693342	0.00876318	1.69752
eosinophil cell count	rs61426394	16	9053519	-0.024582	0.003983	6.99005e-10	473155	C	G	0.067297	0.00896411	1.73282
eosinophil cell count	rs1684578	16	57069650	0.016362	0.002017	5.14991e-16	472835	T	G	0.415559	0.0117903	2.28411
eosinophil cell count	rs3096309	16	89431603	0.014823	0.002608	1.36e-08	472838	T	C	0.824069	0.00825757	1.59403
eosinophil cell count	rs121564	16	20717360	-0.016564	0.002233	1.26009e-13	474234	T	G	0.270023	0.0107601	2.08855
eosinophil cell count	rs8044920	16	69838676	0.012096	0.002048	3.58996e-09	474235	T	C	0.376333	0.00857021	1.65982
eosinophil cell count	rs301162	16	85810647	0.026139	0.002803	1.16011e-20	474237	G	A	0.853049	0.013533	2.63417
eosinophil cell count	rs17175830	16	88558164	0.032179	0.002365	4.13048e-42	473293	A	G	0.237656	0.0197614	3.86322
eosinophil cell count	rs725613	16	11169683	-0.047446	0.002071	4.77529e-116	472836	G	T	0.355982	0.0332826	6.59113
eosinophil cell count	rs3785356	16	27349168	0.030168	0.00218	1.69981e-43	473258	T	C	0.298035	0.0200983	3.93015
eosinophil cell count	rs9939774	16	30068354	-0.029236	0.00202	1.98016e-47	474219	T	C	0.404524	0.0210025	4.11914
eosinophil cell count	rs16956811	16	57444002	-0.029348	0.003685	1.74985e-15	474230	G	T	0.080686	0.0115552	2.24466
eosinophil cell count	rs12928503	16	67377216	-0.048995	0.007294	1.91999e-11	466479	T	C	0.019564	0.00982686	1.87429
eosinophil cell count	rs1170439	16	68608511	0.022511	0.002403	7.85959e-21	473155	C	T	0.779264	0.0136083	2.64297
eosinophil cell count	rs35850753	17	7578671	0.043576	0.007273	2.13998e-09	474212	T	C	0.019768	0.00869348	1.68382
eosinophil cell count	rs74480102	17	7742601	-0.083018	0.00494	2.52e-63	472379	A	G	0.042751	0.0244335	4.79015
eosinophil cell count	rs397187	17	8784759	-0.012281	0.002022	1.28e-09	473147	C	T	0.429693	0.00882402	1.70547
eosinophil cell count	rs145947882	17	41809207	-0.059933	0.006329	2.97989e-21	474179	C	A	0.0263	0.0137416	2.67502
eosinophil cell count	rs11869228	17	57800358	0.020575	0.002712	3.44985e-14	472838	T	C	0.840958	0.011023	2.13382
eosinophil cell count	rs8076052	17	73779198	-0.018335	0.00218	4.33012e-17	473295	C	A	0.296433	0.0122143	2.36957
eosinophil cell count	rs58745116	17	33803592	-0.015201	0.002034	8.20918e-14	473122	A	G	0.391451	0.010855	2.10221
eosinophil cell count	rs9894839	17	80491743	0.012116	0.00213	1.32999e-08	474211	C	T	0.63524	0.00825115	1.59743
eosinophil cell count	rs12941068	17	17737857	-0.013905	0.002272	9.59003e-10	472214	A	G	0.285851	0.00889996	1.71687
eosinophil cell count	rs62061733	17	44018399	-0.032296	0.002364	1.91999e-42	474233	G	A	0.229432	0.019823	3.88324
eosinophil cell count	rs180506	17	68274205	-0.02299	0.002385	5.81969e-22	474234	A	G	0.776272	0.0139865	2.72368
eosinophil cell count	rs55868524	17	7170665	0.013148	0.002031	9.9106e-11	474206	A	G	0.605887	0.00939267	1.82051
eosinophil cell count	rs9889262	17	47398070	0.028459	0.002067	4.18023e-43	474232	A	T	0.364102	0.0199835	3.91532
eosinophil cell count	rs62086903	17	66016006	0.030422	0.00238	2.26986e-37	473295	C	T	0.231992	0.0185657	3.62506
eosinophil cell count	rs7220649	17	76331757	-0.028223	0.004951	1.23001e-08	469930	T	C	0.043218	0.00830811	1.59395
eosinophil cell count	rs9709216	17	81081455	0.018123	0.002187	1.21004e-16	467691	G	T	0.486768	0.0121096	2.32107
eosinophil cell count	rs117577334	17	2836247	0.017343	0.002915	2.74998e-09	474237	A	G	0.14402	0.0086338	1.67225
eosinophil cell count	rs34210653	17	4535314	-0.175565	0.006973	8.10961e-140	473775	A	G	0.020746	0.0365463	7.27646
eosinophil cell count	rs11079340	17	56271060	0.012271	0.002121	7.48997e-09	474231	C	T	0.321638	0.00839237	1.62507
eosinophil cell count	rs7215391	17	64232022	-0.012672	0.002272	2.49e-08	474232	T	C	0.257019	0.00809386	1.5668
eosinophil cell count	rs9675999	18	20627691	0.016403	0.002057	1.59001e-15	474218	A	G	0.626697	0.0115725	2.24801
eosinophil cell count	rs8083368	18	56219590	0.015482	0.002364	5.98963e-11	472833	A	G	0.230071	0.00951635	1.83934
eosinophil cell count	rs73963711	18	60874413	0.022097	0.002465	3.2802e-19	472214	T	C	0.210821	0.0130361	2.5253
eosinophil cell count	rs57633475	18	46469650	-0.02465	0.003048	6.36063e-16	474235	G	A	0.121715	0.0117356	2.28015
eosinophil cell count	rs954954	18	60902328	-0.03522	0.00326	3.57026e-27	472836	C	A	0.104889	0.0156993	3.05348
eosinophil cell count	rs17758695	18	60920854	-0.122123	0.005948	1.32008e-93	473291	T	C	0.029555	0.0298196	5.88993
eosinophil cell count	rs2847266	18	12773338	-0.014442	0.002242	1.22e-10	471755	T	C	0.716855	0.0093712	1.80687
eosinophil cell count	rs9965489	18	61356047	0.016264	0.001991	3.29989e-16	474232	A	G	0.53313	0.0118512	2.30287
eosinophil cell count	rs75737219	18	45437715	0.051583	0.008568	1.78999e-09	472528	A	C	0.013709	0.00875113	1.68904
eosinophil cell count	rs350836	19	4080516	-0.017201	0.002205	6.41062e-15	474205	T	C	0.709927	0.0113198	2.1983
eosinophil cell count	rs410867	19	16427111	-0.059414	0.00241	4.12098e-134	474234	G	A	0.216683	0.0357654	7.12214
eosinophil cell count	rs36084354	19	1079959	-0.045367	0.003441	1.17004e-39	472835	A	G	0.091843	0.0191613	3.73998
eosinophil cell count	rs14713	19	2714666	-0.013594	0.002464	3.52996e-08	473295	A	G	0.20454	0.00801309	1.54796
eosinophil cell count	rs412884	19	40219449	0.057634	0.002109	2.2182e-164	474234	C	T	0.672171	0.0396463	7.92688
eosinophil cell count	rs62117160	19	45232161	-0.047573	0.00477	2.14981e-23	474231	A	G	0.045256	0.0144702	2.81925
eosinophil cell count	rs76793172	19	46359794	-0.041676	0.003436	8.07049e-34	474234	T	C	0.091583	0.0176	3.43998
eosinophil cell count	rs34466956	19	3353622	-0.01354	0.002029	2.60016e-11	472213	T	C	0.5676	0.00970245	1.87319
eosinophil cell count	rs3786586	19	16495287	0.031904	0.00275	4.41977e-31	473290	G	A	0.154646	0.0168504	3.28436
eosinophil cell count	rs117481629	19	40192953	0.035585	0.00617	8.24992e-09	473297	C	T	0.027904	0.00837699	1.61886
eosinophil cell count	rs72987040	19	3251116	-0.021632	0.00298	4.07005e-13	474232	A	C	0.126171	0.010532	2.0438
eosinophil cell count	rs118013485	19	33726577	-0.033602	0.004068	1.53993e-16	474235	A	G	0.06696	0.0119841	2.32901
eosinophil cell count	rs117955557	19	45755368	-0.030385	0.002277	1.44012e-40	474228	T	G	0.256399	0.0193612	3.79096
eosinophil cell count	rs2043293	19	19751456	-0.014881	0.002619	1.36e-08	472833	A	C	0.825801	0.00825761	1.59402
eosinophil cell count	rs1178016	20	2996497	0.011342	0.001987	1.17001e-08	473295	T	C	0.495413	0.00829092	1.60208
eosinophil cell count	rs6141755	20	31163565	-0.016817	0.002348	8.30042e-13	474229	T	G	0.236009	0.0103911	2.01615
eosinophil cell count	rs2253427	20	1552430	-0.013805	0.002397	8.68001e-09	470964	C	T	0.778112	0.00838521	1.61243
eosinophil cell count	rs3746420	20	50140627	-0.031805	0.004163	2.25996e-14	474234	C	G	0.061219	0.0110862	2.15255
eosinophil cell count	rs73322872	20	62694105	0.014569	0.002327	3.91003e-10	473153	T	C	0.241917	0.00909679	1.7587
eosinophil cell count	rs7267752	20	17755245	0.020618	0.003599	1.03999e-08	473297	C	T	0.083489	0.00832002	1.60776
eosinophil cell count	rs80054178	20	30294682	-0.081789	0.006746	8.57038e-34	474237	C	T	0.022394	0.0175928	3.43857
eosinophil cell count	rs290430	20	52675648	-0.012081	0.002095	8.30998e-09	473148	T	C	0.344859	0.00837653	1.61826
eosinophil cell count	rs6139104	20	390310	-0.019392	0.003441	1.78e-08	470468	T	A	0.092532	0.00821096	1.57697
eosinophil cell count	rs3790163	20	10647951	-0.015292	0.002521	1.34999e-09	472216	G	A	0.792407	0.00882027	1.70137
eosinophil cell count	rs6103572	20	42657862	-0.024061	0.002237	5.95937e-27	473156	C	T	0.729098	0.0156255	3.04096
eosinophil cell count	rs28421324	21	36286938	0.0358	0.003291	1.57e-27	474230	T	A	0.102092	0.0157854	3.07959
eosinophil cell count	rs56117721	21	36398586	-0.104406	0.003874	6.63743e-160	474236	A	T	0.071639	0.0390967	7.81255
eosinophil cell count	rs7354779	21	45670770	0.017686	0.002236	2.71019e-15	472831	C	T	0.271434	0.0114932	2.22587
eosinophil cell count	rs2223043	21	16438793	0.019382	0.002295	3.22998e-17	472836	G	A	0.306981	0.0122701	2.37822
eosinophil cell count	rs114152720	21	36434894	-0.036252	0.005897	8.07997e-10	474237	A	G	0.030153	0.00892054	1.72829
eosinophil cell count	rs9979383	21	36715761	0.028371	0.002067	8.00018e-43	471753	T	C	0.629829	0.0199676	3.89158
eosinophil cell count	rs11088236	21	34416187	0.018316	0.001998	5.17011e-20	474235	T	C	0.453012	0.0133009	2.58838
eosinophil cell count	rs2838317	21	44991791	0.012853	0.001994	1.2e-10	473149	C	A	0.550072	0.00936103	1.81025
eosinophil cell count	rs11701475	21	16931347	0.014907	0.002442	1.06001e-09	474235	C	T	0.22262	0.00885776	1.71601
eosinophil cell count	rs5747308	22	18133500	0.015575	0.001987	4.81948e-15	474226	C	A	0.504517	0.0113717	2.2086
eosinophil cell count	rs34505104	22	24624609	-0.026127	0.00216	1.22011e-33	474218	G	A	0.306171	0.0175511	3.43013
eosinophil cell count	rs11702918	22	17594623	-0.022316	0.00328	1.05999e-11	474232	T	C	0.102562	0.00987126	1.9143
eosinophil cell count	rs739427	22	31659101	-0.022486	0.001985	1.05999e-29	474236	C	G	0.511723	0.016434	3.20828
eosinophil cell count	rs55955211	22	50656109	0.031363	0.003822	2.41991e-16	473289	C	A	0.07362	0.0119173	2.31124
eosinophil cell count	rs743002	22	41404939	-0.058857	0.00403	2.90001e-48	474235	C	T	0.065649	0.0211931	4.15747
eosinophil cell count	rs60175411	22	37311858	-0.029781	0.002681	1.24997e-28	473297	A	G	0.166741	0.0161329	3.14227
eosinophil cell count	rs145823386	22	37353961	0.060811	0.010312	3.80996e-09	471917	A	G	0.010365	0.00857694	1.65297

## Sheet: Table S7
Table S7 Two-sample Mendelian randomization estimations showing the effect of blood cell counts on the risk of other cardiovascular disease.
Outcome	Exposure	Method	OR (95%CI)	P-value	Ph	Pintercept
Heart failure	white blood cell	MR Egger	1.05 (0.95, 1.17)	0.32	6.09e-12	0.19
		Inverse variance weighted	0.99 (0.94, 1.04)	0.75	4.63e-12
		Weighted median	0.99 (0.93, 1.06)	0.84
	neutrophil cell count	MR Egger	1.01 (0.90, 1.13)	0.84	1.61e-11	0.9
		Inverse variance weighted	1.01 (0.95, 1.06)	0.85	2.03e-11
		Weighted median	1.08 (1.01, 1.17)	0.04
	monocyte cell	MR Egger	0.96 (0.91, 1.02)	0.2	3.39e-07	0.2
		Inverse variance weighted	0.99 (0.96, 1.03)	0.65	2.9e-07
		Weighted median	0.98 (0.92, 1.04)	0.43
	basophil cell	MR Egger	1.02 (0.88, 1.18)	0.77	0.00102	0.52
		Inverse variance weighted	0.98 (0.91, 1.06)	0.6	0.00112
		Weighted median	0.96 (0.87, 1.07)	0.45
	lymphocyte cell count	MR Egger	1.02 (0.93, 1.12)	0.66	1.43e-08	0.62
		Inverse variance weighted	1.00 (0.96, 1.05)	0.98	1.63e-08
		Weighted median	0.97 (0.91, 1.04)	0.37
	eosinophil cell count	MR Egger	1.04 (0.95, 1.13)	0.43	1.06e-08	0.9
		Inverse variance weighted	1.03 (0.98, 1.08)	0.19	1.3e-08
		Weighted median	1.04 (0.98, 1.12)	0.21
Ischemic stroke	white blood cell count	MR Egger	0.89 (0.70, 1.12)	0.32	0.00121	0.29
		Inverse variance weighted	0.99 (0.90, 1.10)	0.91	0.00117
		Weighted median	0.93 (0.80, 1.09)	0.37
	neutrophil cell count	MR Egger	0.91 (0.70, 1.19)	0.51	9.37e-05	0.92
		Inverse variance weighted	0.92 (0.82, 1.04)	0.19	0.00011
		Weighted median	0.85 (0.72, 1.02)	0.08
	monocyte cell	MR Egger	0.96 (0.82, 1.11)	0.55	0.000441	0.68
		Inverse variance weighted	0.98 (0.90, 1.07)	0.65	0.000493
		Weighted median	0.88 (0.77, 1.00)	0.05
	basophil cell	MR Egger	0.78 (0.55, 1.10)	0.16	0.115	0.31
		Inverse variance weighted	0.92 (0.78, 1.07)	0.27	0.114
		Weighted median	0.77 (0.61, 0.97)	0.03
	lymphocyte cell count	MR Egger	1.25 (1.02, 1.53)	0.03	0.0413	0.25
		Inverse variance weighted	1.13 (1.03, 1.24)	0.01	0.0399
		Weighted median	1.13 (0.98, 1.31)	0.1
	eosinophil cell count	MR Egger	0.97 (0.81, 1.16)	0.71	0.577	0.95
		Inverse variance weighted	0.96 (0.88, 1.05)	0.38	0.594
		Weighted median	0.95 (0.83, 1.10)	0.52
Atrial fibrillation	white blood cell count	MR Egger	1.16 (1.04, 1.30)	0.01	2.6e-37	0.01
		Inverse variance weighted	1.02 (0.97, 1.08)	0.5	5.46e-39
		Weighted median	1.01 (0.95, 1.08)	0.68
	neutrophil cell count	MR Egger	1.12 (1.00, 1.26)	0.04	1.3e-25	0.02
		Inverse variance weighted	1.00 (0.95, 1.06)	1	1.22e-26
		Weighted median	1.03 (0.95, 1.10)	0.48
	monocyte cell	MR Egger	1.05 (0.99, 1.13)	0.12	4.07e-24	0.29
		Inverse variance weighted	1.02 (0.99, 1.07)	0.22	3.42e-24
		Weighted median	1.04 (0.98, 1.09)	0.18
	basophil cell	MR Egger	1.09 (0.93, 1.27)	0.29	6.36e-10	0.78
		Inverse variance weighted	1.07 (0.99, 1.15)	0.11	8.42e-10
		Weighted median	1.08 (0.98, 1.20)	0.12
	lymphocyte cell count	MR Egger	0.99 (0.89, 1.10)	0.86	3.14e-34	0.47
		Inverse variance weighted	0.96 (0.91, 1.01)	0.09	3.42e-34
		Weighted median	0.97 (0.91, 1.03)	0.36
	eosinophil cell count	MR Egger	1.05 (0.96, 1.15)	0.26	1.32e-21	0.27

## Sheet: Table S8
Table S8. Application of MR-PRESSO to detect horizontal pleiotropy in Mendelian randomization analysis.
Exposure	Outliers	Global Test-P value	OR (95%CI)*	P
white blood cell count	24	<0.001	1.08 (1.03, 1.14)	<0.01
neutrophil cell count	23	<0.001	1.08 (1.03, 1.14)	0.03
monocyte cell count	21	<0.001	1.03 (1.00, 1.07)	0.09
basophil cell count	6	<0.001	1.00 (0.93, 1.09)	0.86
lymphocyte cell count	20	<0.001	1.01 (0.97, 1.06)	0.56
eosinophil cell count	13	<0.001	0.99 (0.95, 1.04)	0.7
*after excluding outliers

## Sheet: Table S9
Table S9 Lists of outliers
Exposure	SNP
white blood cell count	rs112880875
	rs1228024
	rs1260326
	rs1371045
	rs2084312
	rs2091084
	rs2259855
	rs2432142
	rs284317
	rs2943650
	rs303753
	rs3184504
	rs4734879
	rs4760
	rs6679677
	rs6696259
	rs6948695
	rs7036656
	rs7183988
	rs7225843
	rs73036517
	rs73191188
	rs778125
	rs9375447
neutrophil cell count	rs11580229
	rs11673093
	rs12118277
	rs1260326
	rs12930850
	rs1412445
	rs1490384
	rs2250320
	rs2432142
	rs284317
	rs303753
	rs3184504
	rs4145952
	rs4734879
	rs4760
	rs4808683
	rs6414435
	rs6468341
	rs6679677
	rs6855981
	rs7183988
	rs7225843
	rs72790862
monocyte cell count	rs10518329
	rs11057841
	rs11508026
	rs11602323
	rs143273199
	rs149902937
	rs2084312
	rs2729450
	rs284324
	rs28612496
	rs3184504
	rs34281413
	rs3731211
	rs475616
	rs4970966
	rs6055955
	rs7120300
	rs72675573
	rs74233809
	rs7593080
	rs9915112
basophil cell count	rs12143614
	rs2028900
	rs3184504
	rs34850939
	rs56179563
	rs6993770
lymphocyte cell count	rs10206961
	rs10774624
	rs11800059
	rs1260326
	rs17507693
	rs2180369
	rs2297508
	rs2462017
	rs2980888
	rs34850939
	rs35186877
	rs3731211
	rs3760456
	rs4760278
	rs4812804
	rs603424
	rs6679677
	rs8004780
	rs9835571
	rs9906320
eosinophil cell count	rs113859409
	rs117955557
	rs1265564
	rs17293632
	rs2255531
	rs2713548
	rs295
	rs3731211
	rs56179563
	rs62117160
	rs699664
	rs964184
	rs9889262

## Sheet: Table S10
Table S10. Multivariable variant Mendelian randomization estimations showing the effect of white blood cell count on the risk of coronary heart disease.
Exposure		OR (95%CI)	p
white blood cell count	adjust BMI	1.12 (1.05, 1.18)	0.000306
	adjust current tobacco smoking	1.07 (1.01, 1.14)	0.0243
	adjust triglycerides	1.06 (0.98, 1.14)	0.127
	adjust Total cholesterol	1.10 (1.01, 1.18)	0.0253
Neutrophil count	adjust BMI	1.11 (1.04, 1.18)	0.00182
	adjust current tobacco smoking	1.09 (1.02, 1.16)	0.00843
	adjust triglycerides	1.14 (1.04, 1.24)	0.00267
	adjust Total cholesterol	1.15 (1.05, 1.25)	0.00178
BMI, body mass index; TG, triglycerides; TC, Total cholesterol

[truncated: 3 more sheets: Table S11, Table S12, Table S13]
